# Supplementary material for: Mechanistic pathways of mercury removal from the organomercurial lyase active site
Source: PeerJ. 2015 Jul 28;3:e1127. doi: 10.7717/peerj.1127 (PMC4525700; doi:10.7717/peerj.1127)
Supplement: Supplemental Information 1 [file peerj-03-1127-s001.xls]

## Sheet: Hg_disp_rep_nrgs
		ZPVe DeltaH	ZPVe DeltaG	solution nrg eps=4	solution nrg eps=10	solution nrg eps=20	solution nrg eps=water		interaction eps=4	interaction eps=10	interaction eps=20	interaction eps=water				DFT	DFT	DFT	DFT		MP2	MP2	MP2	MP2		mp2 aCCD	mp2 aCCT	mp2 CBS		HF aCCD	HF aCCT		correlation
																solution nrg eps=4	solution nrg eps=10	solution nrg eps=20	solution nrg eps=water		solution nrg eps=4	solution nrg eps=10	solution nrg eps=20	solution nrg eps=water				3.4
				-1.46126e+06	-1.4613e+06	-1.46131e+06	-1.46132e+06																					2.2
		ZPVe DeltaH	ZPVe DeltaG
	CH3S-	24.9	7.577	-274956	-274967	-274971	-274974	-274600	-48.62	-60.31	-64.33	-67.39			CH3S-											-437.413	-437.533	-437.604		-437.13	-437.166		-0.282959	-0.366782
	Thiolate-based Reactant + CH3S-	187.021	132.223	-1.18631e+06	-1186334	-1.18634e+06	-1.18635e+06	-1.1849e+06	-98.42	-126.53	-136.52	-144.23			Thiolate-based Reactant + CH3S-	0	0	0	0		0	0	0	0		-1886.9	-1887.74	-1888.26		-1884.37	-1884.57		-2.52759	-3.16917
	Thiolate-based Int1	187.664	133.1	-1.18632e+06	-1.18634e+06	-1.18635e+06	-1.18636e+06	-1.18492e+06	-96.56	-124.13	-133.85	-141.32			Thiolate-based Int1	-6.747	-6.467	-6.307	-6.177		-13.1221	-12.5821	-12.3121	-12.0721		-1886.92	-1887.77	-1888.28		-1884.39	-1884.6		-2.53023	-3.1719
	Thiolate-based TS 1 ->2 (C96 only)	186.005	136.17	-1.1863e+06	-1.18633e+06	-1.18633e+06	-1.18634e+06	-1.1849e+06	-97.61	-125.73	-135.68	-143.34			Thiolate-based TS 1 ->2 (C96 only)	7.024	6.994	7.044	7.094		1.81346	1.80346	1.84346	1.89346		-1886.89	-1887.74	-1888.25		-1884.37	-1884.58		-2.52025	-3.16135
	Thiolate-based TS 1 ->2 (C159 only)	186.434	135.315	-1.1863e+06	-1.18633e+06	-1.18633e+06	-1.18634e+06	-1.1849e+06	-96.43	-123.68	-133.22	-140.51			Thiolate-based TS 1 ->2 (C159 only)	6.903	7.233	7.423	7.593		1.50733	2.36733	2.81733	3.23733		-1886.89	-1887.74	-1888.26		-1884.37	-1884.57		-2.52763	-3.16892
	Thiolate-based Int2 (C96 only)	186.513	134.462	-1.18631e+06	-1.18633e+06	-1.18634e+06	-1.18635e+06	-1.18491e+06	-94.38	-121.43	-131	-138.37			Thiolate-based Int2 (C96 only)	2.562	3.222	3.512	3.742		-3.67665	-2.61665	-2.19665	-1.85665		-1886.9	-1887.75	-1888.27		-1884.38	-1884.59		-2.52255	-3.16403
	Thiolate-based Int2 (C159 only)	187.084	135.155	-1.1863e+06	-1.18633e+06	-1.18634e+06	-1.18634e+06	-1.1849e+06	-95.75	-122.76	-132.2	-139.42			Thiolate-based Int2 (C159 only)	5.343	5.643	5.823	5.983		-0.641769	0.458231	1.00823	1.49823		-1886.9	-1887.75	-1888.26		-1884.37	-1884.57		-2.53301	-3.17403
	Thiolate-based Int2 (C159 only) + CH3S- TS	211.813	151.211	-1.46123e+06	-1.46128e+06	-1.4613e+06	-1.46131e+06	-1.45941e+06	-204.15	-255.25	-272.96	-286.46			Thiolate-based Int2 (C159 only) + CH3S-	33.392	21.692	17.862	15.022		32.2814	20.9814	17.2814	14.5514		-2324.16	-2325.13	-2325.72		-2321.36	-2321.61		-2.7993	-3.52574
	Thiolate-based Int3 (C159 only)	213.023	154.205	-1.46125e+06	-1.46129e+06	-1.46131e+06	-1.46132e+06	-1.45943e+06	-206.91	-257.6	-275.05	-288.28			Thiolate-based Int3 (C159 only)	19.372	7.752	4.012	1.282		14.2731	3.38307	-0.0569253	-2.51693		-2324.19	-2325.16	-2325.74		-2321.37	-2321.61		-2.82113	-3.54802
	Thiolate-based Int2 (C159 only) + CH3SH	219.55	154.302	-1.46158e+06	-1.4616e+06	-1.46161e+06	-1.46162e+06	-1.45987e+06	-88.58						Thiolate-based Int2 (C159 only) + CH3SH	4.993					1.18429					-2324.91	-2325.87	-2326.46		-2322.1	-2322.34		-2.81336	-3.5355
	Thiolate-based Int2 (C96 only) + CH3SH	219.427	157.014	-1.46158e+06	-1.46161e+06	-1.46161e+06	-1.46162e+06	-1.45988e+06	-88.25	-115.59	-125.44	-133.14			Thiolate-based Int2 (C96 only) + CH3SH	2.91	4.39	4.95	5.37		-5.00355	-4.23355	-4.09355	-4.08355		-2324.92	-2325.89	-2326.47		-2322.11	-2322.35		-2.8155	-3.53534
	Thiolate-based Int3 (C96 only)	213.823	149.103	-1.46125e+06	-1.46129e+06	-1.46131e+06	-1.46132e+06	-1.45944e+06	-199.15	-248.1	-264.9	-277.61			Thiolate-based Int2 (C96 only) + CH3S-	18.192	8.052	4.822	2.462		10.6311	1.48107	-1.30893	-3.24893		-2324.21	-2325.18	-2325.76		-2321.39	-2321.64		-2.81322	-3.53941
	Thiolate-based Int2 (C96 only) + CH3S- TS	211.925	152.078	-1.46123e+06	-1.46128e+06	-1.46129e+06	-1.46131e+06	-1.45942e+06	-198.87	-248.37	-265.47	-278.47			Thiolate-based Int2 (C96 only) + CH3S- TS	32.144	21.914	18.614	16.194		26.7778	17.0778	13.9878	11.7578		-2324.17	-2325.15	-2325.74		-2321.37	-2321.62		-2.80324	-3.52956
	Thiolate-based Int2 (C159 only) + CH3SH ready to turn to Asp	221.154	154.643	-1.46158e+06				-1.45988e+06	-85.83						Thiolate-based Int2 (C159 only) + CH3SH ready to turn to Asp	7.507					2.06207					-2324.92	-2325.88	-2326.46		-2322.11	-2322.35		-2.81424	-3.53575
	Thiolate-based Int2 (C159 only) + CH3SH reagente	219.337	158.764	-1.46158e+06	-1.46161e+06	-1.46161e+06	-1.46162e+06	-1.45988e+06	-89.25	-116.35	-126.01	-133.5			Thiolate-based Int2 (C159 only) + CH3SH reagente	3.16	4.47	4.97	5.36		-2.54304	-1.53304	-1.20304	-0.983039		-2324.92	-2325.88	-2326.46		-2322.1	-2322.34		-2.82254	-3.54439
	Thiolate-based Int2 (C159 only) + CH3SH TS	217.452	159.351	-1.46158e+06	-1.4616e+06	-1.46161e+06	-1.46162e+06	-1.45987e+06	-89.04	-116.05	-125.65	-133.08			Thiolate-based Int2 (C159 only) + CH3SH TS	3.605	4.935	5.445	5.845		-2.80467	-1.70467	-1.31467	-1.03467		-2324.92	-2325.88	-2326.46		-2322.09	-2322.32		-2.83146	-3.55395
	Thiolate-based Int3' (C159 only) H+ in Asp	220.955	159.999	-1.46158e+06	-1.46161e+06	-1.46162e+06	-1.46162e+06	-1.45988e+06	-87.48	-114.36	-123.88	-131.22			Thiolate-based Int3' (C159 only) H+ in Asp	1.368	2.648	3.168	3.578		-5.405	-4.175	-3.705	-3.335		-2324.93	-2325.89	-2326.47		-2322.11	-2322.35		-2.82094	-3.54246
	Thiolate-based Int3' (C159 only) H+ in Asp	221.461	159.501	-1.46158e+06				-1.45988e+06	-87.57						Thiolate-based Int3' (C159 only) H+ in Asp	1.594					-6.293					-2324.93	-2325.89	-2326.47		-2322.11	-2322.35		-2.8199	-3.54195
								-274590
	CH3SH	31.666	13.63	-275274	-275275	-275275	-275275	-274964	1.92	1.3	1.05	0.85			CH3SH											-438.012	-438.12	-438.184		-437.725	-437.756		-0.286144	-0.363527
	Reagent + CH3SH	193.979	141.521	-1.18663e+06	-1.18664e+06	-1.18664e+06	-1.18664e+06	-1.18531e+06	-14.32	-23.95	-27.49	-30.29			Reagent + CH3SH	0	0	0	0		0	0	0	0		-1887.56	-1888.4	-1888.91		-1885.02	-1885.22		-2.53975	-3.17591
	int 1	193.752	140.894	-1.18663e+06	-1.18664e+06	-1.18664e+06	-1.18664e+06	-1.18531e+06	-15.64	-25.84	-29.66	-32.71			int 1	-0.407	-0.727	-0.867	-0.987		-0.603717	-1.17372	-1.45372	-1.70372		-1887.56	-1888.4	-1888.91		-1885.02	-1885.22		-2.53834	-3.17474
	TS H+ transfer from CH3SH to Cys 159	191.696	138.454	-1.18662e+06	-1.18663e+06	-1.18663e+06	-1.18663e+06	-1.18529e+06	-16.11	-26.03	-29.71	-32.63			TS H+ transfer from CH3SH to Cys 159	7.397	7.207	7.137	7.057		11.6818	11.3918	11.2518	11.1318		-1887.53	-1888.37	-1888.88		-1884.98	-1885.18		-2.55356	-3.19251
	Int2 (96 only) H in C159	193.211	140.519	-1.18664e+06	-1.18664e+06	-1.18665e+06	-1.18665e+06	-1.18532e+06	-14	-24.6	-28.86	-32.48			Int2 (96 only) H in C159	-7.638	-7.838	-7.978	-8.138		-8.32833	-9.29833	-10.0183	-10.8383		-1887.57	-1888.41	-1888.92		-1885.04	-1885.24		-2.53543	-3.17165
	Int 2 (96 only) H in C159	193.03	140.927	-1.18663e+06	-1.18664e+06	-1.18665e+06	-1.18665e+06	-1.18531e+06	-16.36	-27.9	-32.64	-36.71			Int 2 (96 only) H in C159	-6.199	-7.019	-7.429	-7.829		-6.56109	-8.47109	-9.67109	-10.9411		-1887.56	-1888.4	-1888.91		-1885.03	-1885.23		-2.53457	-3.17072
	Int3' not bound to Asp. Cys96 only	219.092	159.564	-1.46159e+06	-1.46162e+06	-1.46163e+06	-1.46163e+06	-1.4599e+06	-83.43	-108.35	-117.08	-123.77			Int3' not bound to Asp. Cys96 only	-9.287	-12.927	-14.067	-14.887		-9.91729	-13.5173	-14.6873	-15.5173		-2324.96	-2325.92	-2326.5		-2322.13	-2322.37		-2.82981	-3.55093
	Int 2 (96 only) + CH3SH (monodentate Asp ligation)	225.883	164.369	-1.46191e+06	-1.46192e+06	-1.46192e+06	-1.46192e+06	-1.46029e+06	-9.99	-21.19	-25.89	-29.96			Int 2 (96 only) + CH3SH (monodentate Asp ligation)	-6.472	-6.172	-6.162	-6.222		-10.5761	-11.5261	-12.4361	-13.5061		-2325.59	-2326.54	-2327.11		-2322.76	-2322.99		-2.82954	-3.54458
	Int 2 (96 only) + CH3SH (bidentate Asp ligation)	225.408	163.738	-1.46191e+06	-1.46192e+06	-1.46192e+06	-1.46193e+06	-1.46029e+06	-8.92	-19.78	-24.29	-28.19			Int 2 (96 only) + CH3SH (bidentate Asp ligation)	-8.407	-7.917	-7.817	-7.787		-11.7632	-12.3732	-13.0932	-13.9932		-2325.59	-2326.54	-2327.12		-2322.77	-2323		-2.8282	-3.54306
	Int2 -> Int4 TS (H+ trasnferring from CH3SH to Cys96)	223.212	163.523	-1.4619e+06	-1.4619e+06	-1.46191e+06	-1.46191e+06	-1.46027e+06	-9.26	-19.14	-23.01	-26.22			Int2 -> Int4 TS (H+ trasnferring from CH3SH to Cys96)	6.097	6.697	6.887	6.997		4.07317	4.44317	4.36317	4.15317		-2325.56	-2326.51	-2327.09		-2322.71	-2322.94		-2.84895	-3.56772
	Int4	226.242	163.04	-1.46191e+06	-1.46192e+06	-1.46192e+06	-1.46193e+06	-1.46029e+06	-5.71	-16.05	-20.45	-24.34			Int4	-9.443	-8.393	-8.043	-7.793		-12.7522	-12.8422	-13.4522	-14.3422		-2325.6	-2326.55	-2327.12		-2322.78	-2323.01		-2.82613	-3.54097
	Int 1 (H+ in Asp)	196.569	140.967	-1.18665e+06	-1.18665e+06	-1.18666e+06	-1.18666e+06	-1.18533e+06	-13.23	-22.68	-26.21	-29.02			Int 1 (H+ in Asp)	-13.88	-13.51	-13.36	-13.24		-15.3903	-15.2103	-15.2003	-15.2103		-1887.59	-1888.43	-1888.94		-1885.05	-1885.25		-2.53924	-3.17628
	TS Int1 -> Int2 h+ transferring between Asp and C96	192.735	137.411	-1.18663e+06	-1.18664e+06	-1.18664e+06	-1.18665e+06	-1.18531e+06	-16.86	-27.23	-31.15	-34.31			TS Int1 -> Int2 h+ transferring between Asp and C96	-3.534	-3.824	-3.914	-4.004		-1.69126	-2.43126	-2.81126	-3.17126		-1887.55	-1888.39	-1888.91		-1885.01	-1885.21		-2.54372	-3.18129
	Int 2 (Cys 159 only) bidentate Asp ligation	194.325	138.706	-1.18664e+06	-1186644	-1.18665e+06	-1.18665e+06	-1.18531e+06	-14.45	-24.04	-27.63	-30.49			Int 2 (Cys 159 only) bidentate Asp ligation	-6.014	-5.834	-5.784	-5.774		-0.983701	-0.943701	-0.993701	-1.0537		-1887.56	-1888.4	-1888.91		-1885.03	-1885.24		-2.52989	-3.1652
	Int2 (Cys159 only) monodentate Asp ligation	194.614	141.172	-1.18663e+06	-1.18664e+06	-1.18664e+06	-1.18664e+06	-1.18531e+06	-10.64	-19.66	-22.99	-25.64			Int2 (Cys159 only) monodentate Asp ligation	-1.265	-0.835	-0.695	-0.595		-1.45984	-0.849841	-0.639841	-0.489841		-1887.57	-1888.41	-1888.92		-1885.03	-1885.23		-2.53796	-3.17474
	Int 2 (Cys 159 only) + CH3SH	225.821	165.069	-1.46191e+06	-1.46192e+06	-1.46192e+06	-1.46192e+06	-1.46029e+06	-5.35	-14.61	-18.15	-21.02			Int 2 (Cys 159 only) + CH3SH	-5.614	-4.734	-4.454	-4.264		-9.57379	-8.58379	-8.33379	-8.20379		-2325.6	-2326.54	-2327.12		-2322.76	-2322.99		-2.83406	-3.5507
	int2 159 only TS H from CH3SH to Asp	226.059	161.691	-1.46191e+06	-1.46191e+06	-1.46192e+06	-1.46192e+06	-1.46029e+06	-5.81	-15.25	-18.88	-21.82			int2 159 only H from CH3SH to Asp	-1.226	-0.466	-0.236	-0.086		-5.46617	-4.65617	-4.49617	-4.43617		-2325.59	-2326.54	-2327.11		-2322.75	-2322.98		-2.8396	-3.55618
	Thiol-based Int4 (Cys159-bound).	227.996	165.446	-1.46192e+06	-1.46193e+06	-1.46193e+06	-1.46193e+06	-1.4603e+06	-7.63	-17.4	-21.19	-24.32			int4_AspH_159only	-15.459	-14.659	-14.369	-14.149		-19.8422	-19.3622	-19.3622	-19.4922		-2325.61	-2326.56	-2327.14		-2322.78	-2323.02		-2.82584	-3.54216
	Int3' not bound to Asp. Cys159 only	219.199	158.1	-1.4616e+06	-1.46162e+06	-1.46163e+06	-1.46163e+06	-1.45991e+06	-79.89	-104.54	-113.3	-120.08			Int3' not bound to Asp. Cys159 only	-12.02	-15.22	-16.34	-17.22		-14.7607	-18.0907	-19.2907	-20.2107		-2324.96	-2325.93	-2326.51		-2322.15	-2322.39		-2.8181	-3.53984
	H3O+_w_4_waters	73.164	45.984	-192119	-192128	-192131	-192133	-191940	-37.08	-46.16	-49.26	-51.6														-305.338	-305.678	-305.876		-304.503	-304.611		-0.835031	-1.06746
	Int3’ Cys 159 only + H3O+ + 3 H2O (proton attaches to Asp)	297.255	220.031	-1.65377e+06	-1.65378e+06	-1.65379e+06	-1.65379e+06	-1.65202e+06	-5.04	-16.57	-21.05	-24.67			Int3’ Cys 159 only + H3O+ + 3 H2O (proton attaches to Asp)	-63.778	-45.038	-38.818	-34.208		-72.8954	-54.0254	-47.8454	-43.2654		-2630.59	-2631.89	-2632.66		-2626.93	-2627.27		-3.66042	-4.61831
	Int3’ Cys 159 only + H3O+ + 3 H2O (TS of proton transfer from Asp to Cys)	293.085	222.042	-1.65376e+06	-1.65377e+06	-1.65377e+06	-1.65378e+06	-1.652e+06	-5.64	-17.77	-22.6	-26.58			Int3’ Cys 159 only + H3O+ + 3 H2O (TS of proton transfer from Asp to Cys)	-55.888	-37.308	-31.168	-26.648		-60.3794	-42.1094	-36.2794	-32.0594		-2630.57	-2631.86	-2632.64		-2626.88	-2627.22		-3.68243	-4.64009
	Int3’ Cys 159 only + H3O+ + 3 H2O (proton on Cys, product leaves)	295.358	221.683	-1.65377e+06	-1.65378e+06	-1.65378e+06	-1.65379e+06	-1.65202e+06	-4.92	-16.5	-21.14	-25.01			Int3’ Cys 159 only + H3O+ + 3 H2O (proton on Cys, product leaves)	-64.105	-45.145	-38.885	-34.265		-71.0473	-52.2273	-46.2073	-41.8773		-2630.59	-2631.88	-2632.66		-2626.92	-2627.25		-3.66973	-4.62759
																												0					0	0
	Int3' + H3O+ C96 react	294.648	224.26	-1.65376e+06	-1.65377e+06	-1.65378e+06	-1.65378e+06	-1.65201e+06	-3.22	-14.43	-19.21	-23.46			Int3' + H3O+ C96 react	-57.785	-38.145	-31.625	-26.815		-62.2689	-43.0789	-37.1989	-33.2489		-2630.58	-2631.87	-2632.65		-2626.88	-2627.22		-3.69565	-4.65412
	Int3' + H3O+ C96 TS	292.911	223.825	-1.65376e+06	-1.65377e+06	-1.65378e+06	-1653779	-1.65201e+06	-2.84	-13.95	-18.64	-22.78			Int3' + H3O+ C96 TS	-59.082	-39.452	-32.912	-28.082		-65.6061	-46.3161	-40.3461	-36.2861		-2630.58	-2631.87	-2632.65		-2626.88	-2627.22		-3.69548	-4.65452
	Int3' + H3O+ C96 (proton on Cys)	295.812	222.137	-1.65377e+06	-1.65378e+06	-1.65378e+06	-1.65378e+06	-1.65202e+06	-1.45	-12.74	-17.52	-21.76			Int3' + H3O+ C96 (proton on Cys)	-60.521	-40.911	-34.351	-29.481		-68.7899	-49.6799	-43.7999	-39.8399		-2630.59	-2631.88	-2632.66		-2626.91	-2627.25		-3.67672	-4.63475
	Int3' + H3O+ C96 releasing HgSCH3. int 1	296.493	221.193	-1.65378e+06	-1.65378e+06	-1.65379e+06	-1.65379e+06	-1.65202e+06	-1.86	-13.38	-18.64	-23.65			Int3' + H3O+ C96 releasing HgSCH3. int 1	-66.34	-46.13	-39.25	-34.06		-68.6902	-49.8102	-44.4102	-41.2202		-2630.6	-2631.89	-2632.66		-2626.93	-2627.26		-3.67108	-4.62731
	Int3' + H3O+ C96 releasing HgSCH3. TS 2	296.483	224.045	-1.65377e+06	-1.65378e+06	-1.65378e+06	-1.65379e+06	-1.65202e+06	1.95	-7.39	-10.96	-13.84			Int3' + H3O+ C96 releasing HgSCH3. TS 2	-64.81	-44.57	-37.76	-32.68		-68.5811	-47.5211	-40.4311	-35.1111		-2630.61	-2631.89	-2632.67		-2626.93	-2627.26		-3.68243	-4.63733
	Int3' + H3O+ C96 releasing HgSCH3. product	296.983	222.585	-1.65377e+06	-1.65378e+06	-1.65379e+06	-1.65379e+06	-1.65202e+06	1.36	-8.13	-11.76	-14.7			Int3' + H3O+ C96 releasing HgSCH3. product	-64.85	-44.69	-37.91	-32.85		-68.2462	-47.3362	-40.3062	-35.0462		-2630.61	-2631.89	-2632.67		-2626.93	-2627.26		-3.68204	-4.63683
	singly protonated active site (Cys159), w/o Hg2+	164.301	119.236	-815622	-815648	-815657	-815664	-814608	-107.93	-135.49	-145.06	-152.33			no Hg Asp - CysH159 Cys- 96											-1297.08	-1297.76	-1298.16		-1295.21	-1295.4		-1.86684	-2.35336
	Hg(SCH3)2	54.852	25.01	-645953	-645955	-645956	-645957	-645245	-2.29	-6.36	-8.11	-9.58			Prod											-1027.79	-1028.08	-1028.26		-1026.85	-1026.91		-0.939757	-1.17513
	Summing active site with Hg(SCH3)2	219.153	144.246	-1.46157e+06	-1.4616e+06	-1.46161e+06	-1.46162e+06	-1.45985e+06	-110.22	-141.85	-153.17	-161.91			prod afastados 11000 angstrom	8.636	6.156	5.296	4.646		-0.809297	-4.3293	-5.6593	-6.6893
	twice protonated active site, w/o Hg2+	171.291	125.78	-815956	-815965	-815968	-815970	-815023	-22.63	-32.19	-35.65	-38.34														-1297.76	-1298.43	-1298.82		-1295.89	-1296.07		-1.87327	-2.35375
	infinitely separated twice H+ active site + Hg(SCH3)2	226.143	150.79	-1.46191e+06	-1.46192e+06	-1.46192e+06	-1.46193e+06	-1.46027e+06	-24.92	-38.55	-43.76	-47.92				-4.342	-6.512	-7.362	-8.052		-7.30179	-10.6818	-12.1018	-13.2618		-2325.55	-2326.51	-2327.09		-2322.74	-2322.98	0	-2.81302	-3.52888

## Sheet: Folha1
		DFT	DFT	DFT	DFT		MP2	MP2	MP2	MP2
		solution nrg eps=4	solution nrg eps=10	solution nrg eps=20	solution nrg eps=water		solution nrg eps=4	solution nrg eps=10	solution nrg eps=20	solution nrg eps=water
	CH3S-
26	Thiolate-based Reactant + CH3S-	0	0	0	0		0	0	0	0
27	Thiolate-based Int1	-6.747	-6.467	-6.307	-6.177		-13.1221	-12.5821	-12.3121	-12.0721
28	Thiolate-based TS 1 ->2 (C96 only)	7.024	6.994	7.044	7.094		1.81346	1.80346	1.84346	1.89346
29	Thiolate-based Int2 (C96 only)	2.562	3.222	3.512	3.742		-3.67665	-2.61665	-2.19665	-1.85665
31	Thiolate-based Int2 (C96 only) + CH3S- TS	32.144	21.914	18.614	16.194		26.7778	17.0778	13.9878	11.7578
32	Thiolate-based Int3 (C96 only)	18.192	8.052	4.822	2.462		10.6311	1.48107	-1.30893	-3.24893
26	Thiolate-based Reactant + CH3S-	0	0	0	0		0	0	0	0
27	Thiolate-based Int1	-6.747	-6.467	-6.307	-6.177		-13.1221	-12.5821	-12.3121	-12.0721
33	Thiolate-based TS 1 ->2 (C159 only)	6.903	7.233	7.423	7.593		1.50733	2.36733	2.81733	3.23733
34	Thiolate-based Int2 (C159 only)	5.343	5.643	5.823	5.983		-0.641769	0.458231	1.00823	1.49823
38	Thiolate-based Int2 (C159 only) + CH3S- TS	33.392	21.692	17.862	15.022		32.2814	20.9814	17.2814	14.5514
39	Thiolate-based Int3 (C159 only)	19.372	7.752	4.012	1.282		14.2731	3.38307	-0.0569253	-2.51693
26	Thiolate-based Reactant + CH3S-	0	0	0	0		0	0	0	0
27	Thiolate-based Int1	-6.747	-6.467	-6.307	-6.177		-13.1221	-12.5821	-12.3121	-12.0721
28	Thiolate-based TS 1 ->2 (C96 only)	7.024	6.994	7.044	7.094		1.81346	1.80346	1.84346	1.89346
29	Thiolate-based Int2 (C96 only)	2.562	3.222	3.512	3.742		-3.67665	-2.61665	-2.19665	-1.85665
30	Thiolate-based Int2 (C96 only) + CH3SH	2.91	4.39	4.95	5.37		-5.00355	-4.23355	-4.09355	-4.08355
26	Thiolate-based Reactant + CH3S-	0	0	0	0		0	0	0	0
27	Thiolate-based Int1	-6.747	-6.467	-6.307	-6.177		-13.1221	-12.5821	-12.3121	-12.0721
33	Thiolate-based TS 1 ->2 (C159 only)	6.903	7.233	7.423	7.593		1.50733	2.36733	2.81733	3.23733								0	0	0	0
34	Thiolate-based Int2 (C159 only)	5.343	5.643	5.823	5.983		-0.641769	0.458231	1.00823	1.49823
35	Thiolate-based Int2 (C159 only) + CH3SH reagente	3.16	4.47	4.97	5.36		-2.54304	-1.53304	-1.20304	-0.983039
36	Thiolate-based Int2 (C159 only) + CH3SH TS	3.605	4.935	5.445	5.845		-2.80467	-1.70467	-1.31467	-1.03467
37	Thiolate-based Int3' (C159 only) H+ in Asp	1.368	2.648	3.168	3.578		-5.405	-4.175	-3.705	-3.335
	CH3SH
1	Reagent + CH3SH	0	0	0	0		0	0	0	0
2	int 1	-0.407	-0.727	-0.867	-0.987		-0.603717	-1.17372	-1.45372	-1.70372
3	TS H+ transfer from CH3SH to Cys 159	7.397	7.207	7.137	7.057		11.6818	11.3918	11.2518	11.1318
4	Int2 (96 only) H in C159	-7.638	-7.838	-7.978	-8.138		-8.32833	-9.29833	-10.0183	-10.8383
14	Int 2 (96 only) + CH3SH (bidentate Asp ligation)	-8.407	-7.917	-7.817	-7.787		-11.7632	-12.3732	-13.0932	-13.9932
15	Int2 -> Int4 TS (H+ trasnferring from CH3SH to Cys96)	6.097	6.697	6.887	6.997		4.07317	4.44317	4.36317	4.15317
25	Int4	-9.443	-8.393	-8.043	-7.793		-12.7522	-12.8422	-13.4522	-14.3422
infinitely separated twice H+ active site + Hg(SCH3)2	infinitely separated products	-4.342	-6.512	-7.362	-8.052		-7.30179	-10.6818	-12.1018	-13.2618
1	Reagent + CH3SH	0	0	0	0		0	0	0	0
6	Int 1 (H+ in Asp)	-13.88	-13.51	-13.36	-13.24		-15.3903	-15.2103	-15.2003	-15.2103
7	TS Int1 -> Int2 h+ transferring between Asp and C96	-3.534	-3.824	-3.914	-4.004		-1.69126	-2.43126	-2.81126	-3.17126
8	Int 2 (Cys 159 only) bidentate Asp ligation	-6.014	-5.834	-5.784	-5.774		-0.983701	-0.943701	-0.993701	-1.0537
10	Int 2 (Cys 159 only) + CH3SH	-5.614	-4.734	-4.454	-4.264		-9.57379	-8.58379	-8.33379	-8.20379
11	int2 159 only TS H from CH3SH to Asp	-1.226	-0.466	-0.236	-0.086		-5.46617	-4.65617	-4.49617	-4.43617
12	Thiol-based Int4 (Cys159-bound).	-15.459	-14.659	-14.369	-14.149		-19.8422	-19.3622	-19.3622	-19.4922
16	Int3' not bound to Asp. Cys159 only	-12.02	-15.22	-16.34	-17.22		-14.7607	-18.0907	-19.2907	-20.2107
1	Reagent + CH3SH	0	0	0	0		0	0	0	0
6	Int 1 (H+ in Asp)	-13.88	-13.51	-13.36	-13.24		-15.3903	-15.2103	-15.2003	-15.2103
7	TS Int1 -> Int2 h+ transferring between Asp and C96	-3.534	-3.824	-3.914	-4.004		-1.69126	-2.43126	-2.81126	-3.17126
8	Int 2 (Cys 159 only) bidentate Asp ligation	-6.014	-5.834	-5.784	-5.774		-0.983701	-0.943701	-0.993701	-1.0537
9	Int2 (Cys159 only) monodentate Asp ligation	-1.265	-0.835	-0.695	-0.595		-1.45984	-0.849841	-0.639841	-0.489841
16	Int3' not bound to Asp. Cys159 only	-12.02	-15.22	-16.34	-17.22		-14.7607	-18.0907	-19.2907	-20.2107
1	Reagent + CH3SH	0	0	0	0		0	0	0	0
2	int 1	-0.407	-0.727	-0.867	-0.987		-0.603717	-1.17372	-1.45372	-1.70372
3	TS H+ transfer from CH3SH to Cys 159	7.397	7.207	7.137	7.057		11.6818	11.3918	11.2518	11.1318
4	Int2 (96 only) H in C159	-7.638	-7.838	-7.978	-8.138		-8.32833	-9.29833	-10.0183	-10.8383
5	Int 2 (96 only) H in C159	-6.199	-7.019	-7.429	-7.829		-6.56109	-8.47109	-9.67109	-10.9411
17	Int3' not bound to Asp. Cys96 only	-9.287	-12.927	-14.067	-14.887		-9.91729	-13.5173	-14.6873	-15.5173
	H3O+_w_4_waters
23	Int3’ Cys 159 only + H3O+ + 3 H2O (proton attaches to Asp)	-63.778	-45.038	-38.818	-34.208		-72.8954	-54.0254	-47.8454	-43.2654
	Int3’ Cys 159 only + H3O+ + 3 H2O (TS of proton transfer from Asp to Cys)	-55.888	-37.308	-31.168	-26.648		-60.3794	-42.1094	-36.2794	-32.0594
24	Int3’ Cys 159 only + H3O+ + 3 H2O (proton on Cys, product leaves)	-64.105	-45.145	-38.885	-34.265		-71.0473	-52.2273	-46.2073	-41.8773
int3prime + H3O+ C159 proton on H2O
18	Int3' + H3O+ C96 react	-57.785	-38.145	-31.625	-26.815		-62.2689	-43.0789	-37.1989	-33.2489
19	Int3' + H3O+ C96 TS	-59.082	-39.452	-32.912	-28.082		-65.6061	-46.3161	-40.3461	-36.2861
20	Int3' + H3O+ C96 (proton on Cys)	-60.521	-40.911	-34.351	-29.481		-68.7899	-49.6799	-43.7999	-39.8399
21	Int3' + H3O+ C96 releasing HgSCH3. int 1	-66.34	-46.13	-39.25	-34.06		-68.6902	-49.8102	-44.4102	-41.2202
ts saida start
22	Int3' + H3O+ C96 releasing HgSCH3. TS 2	-64.81	-44.57	-37.76	-32.68		-68.5811	-47.5211	-40.4311	-35.1111
22b	ts saida end	-64.85	-44.69	-37.91	-32.85		-68.2462	-47.3362	-40.3062	-35.0462
41	singly protonated active site (Cys159), w/o Hg2+
SCH3_2_eps4_Amovilli.out:	Prod
soma de active site com SCH3_2		8.636	6.156	5.296	4.646		-0.809297	-4.3293	-5.6593	-6.6893
end_total_eps4_Amovilli.out:	prod afastados 11000 angstrom
42	twice protonated active site, w/o Hg2+
2nd tiol C159 final Amovilli (SP leaving Amovilli)	Int4

## Sheet: Folha2
	Reagent + CH3SH	0	0	0	0	0
		0.6	0	0	0	0
	int 1	1	-0.603717	-1.17372	-1.45372	-1.70372
		1.6	-0.603717	-1.17372	-1.45372	-1.70372
	TS H+ transfer from CH3SH to Cys 159	2	11.6818	11.3918	11.2518	11.1318
		2.6	11.6818	11.3918	11.2518	11.1318
	Int2 (96 only) H in C159	3	-8.32833	-9.29833	-10.0183	-10.8383
		3.6	-8.32833	-9.29833	-10.0183	-10.8383
	Int 2 (96 only) H in C159	4	-6.56109	-8.47109	-9.67109	-10.9411
		4.6	-6.56109	-8.47109	-9.67109	-10.9411
	Int3' not bound to Asp. Cys96 only	5	-9.91729	-13.5173	-14.6873	-15.5173
		6.6	-9.91729	-13.5173	-14.6873	-15.5173
	Reagent + CH3SH	0	0	0	0	0
		0.6	0	0	0	0
	Int 1 (H+ in Asp)	1	-15.3903	-15.2103	-15.2003	-15.2103
		1.6	-15.3903	-15.2103	-15.2003	-15.2103
	TS Int1 -> Int2 h+ transferring between Asp and C96	2	-1.69126	-2.43126	-2.81126	-3.17126
		2.6	-1.69126	-2.43126	-2.81126	-3.17126
	Int 2 (Cys 159 only) bidentate Asp ligation	3	-0.983701	-0.943701	-0.993701	-1.0537
		3.6	-0.983701	-0.943701	-0.993701	-1.0537
	Int2 (Cys159 only) monodentate Asp ligation	4	-1.45984	-0.849841	-0.639841	-0.489841
		4.6	-1.45984	-0.849841	-0.639841	-0.489841
	Int3' not bound to Asp. Cys159 only	5	-14.7607	-18.0907	-19.2907	-20.2107
		6.6	-14.7607	-18.0907	-19.2907	-20.2107
	Reactant + CH3S-	0	0	0	0	0
		0.6	0	0	0	0
	Thiolate-based Int1	1	-13.1221	-12.5821	-12.3121	-12.0721
		1.6	-13.1221	-12.5821	-12.3121	-12.0721
	Thiolate-based TS 1 ->2 (C159 only)	2	1.50733	2.36733	2.81733	3.23733
		2.6	1.50733	2.36733	2.81733	3.23733
	Thiolate-based Int2 (C159 only)	3	-0.641769	0.458231	1.00823	1.49823
		3.6	-0.641769	0.458231	1.00823	1.49823
	Thiolate-based Int2 (C159 only) + CH3SH reagente	4	-2.54304	-1.53304	-1.20304	-0.983039
		4.6	-2.54304	-1.53304	-1.20304	-0.983039
	Thiolate-based Int2 (C159 only) + CH3SH TS	5	-2.80467	-1.70467	-1.31467	-1.03467
		5.6	-2.80467	-1.70467	-1.31467	-1.03467
	Thiolate-based Int3' (C159 only) H+ in Asp	6	-5.405	-4.175	-3.705	-3.335
		6.6	-5.405	-4.175	-3.705	-3.335
		7	-14.7607	-18.0907	-19.2907	-20.2107
		7.6	-14.7607	-18.0907	-19.2907	-20.2107
