# Supplementary material for: Mechanistic pathways of mercury removal from the organomercurial lyase active site
Source: PeerJ. 2015 Jul 28;3:e1127. doi: 10.7717/peerj.1127 (PMC4525700; doi:10.7717/peerj.1127)
Supplement: Supplemental Information 2 [file peerj-03-1127-s002.zip]

Archive with 1 entries (1 files):
- si_HgMerB.xyz
