# Supplementary material for: Mechanistic pathways of mercury removal from the organomercurial lyase active site
Source: PeerJ. 2015 Jul 28;3:e1127. doi: 10.7717/peerj.1127 (PMC4525700; doi:10.7717/peerj.1127)
Supplement: Supplemental Information 2 [file peerj-03-1127-s002.zip › si_HgMerB.xyz]

36
Reactant (Hg-bound active site + CH3SH)
Hg         0.00777       -0.91876       -0.03270
C         -1.30783        2.84079       -0.97848
H         -0.53793        2.45496       -1.65386
C         -1.66866        1.78311        0.08440
H         -2.09732        0.91990       -0.42836
H         -2.47033        2.18932        0.71723
S         -0.31378        1.24497        1.19855
C          3.92014        2.27966        0.04750
H          4.60557        1.53650        0.46537
C          3.19787        1.71226       -1.18021
H          2.49760        2.44284       -1.59815
H          3.91985        1.48329       -1.97808
C          2.40593        0.43320       -0.88001
O          1.44116        0.16122       -1.67147
O          2.71009       -0.25402        0.11885
C         -3.85030       -1.23890        0.53771
H         -3.14559       -0.62158        1.10512
C         -3.29752       -1.56735       -0.85482
H         -3.17141       -0.65330       -1.44416
H         -4.01662       -2.19437       -1.39659
S         -1.72071       -2.53548       -0.88493
O         -0.66089       -0.46446       -3.54333
H         -0.94530       -1.22518       -3.00721
H          0.13150       -0.15454       -3.06734
H         -4.02685       -2.15846        1.10758
H         -4.80074       -0.69242        0.45391
H          3.19541        2.53862        0.82610
H          4.49009        3.18136       -0.21226
H         -0.92549        3.75355       -0.50577
H         -2.19715        3.09767       -1.57061
C          1.86387       -1.21085        3.01673
H          1.03506       -0.52462        3.20517
H          2.32455       -1.53526        3.95385
H          2.58944       -0.69986        2.37995
S          1.29268       -2.63773        2.03609
H          0.17883       -2.91563        2.74352
36
Int1
Hg         0.02242       -0.95451       -0.16232
C         -1.30783        2.84078       -0.97847
H         -0.58730        2.43339       -1.69587
C         -1.66867        1.78310        0.08439
H         -2.16622        0.94413       -0.40642
H         -2.41089        2.22024        0.76668
S         -0.27427        1.18278        1.11744
C          3.92013        2.27965        0.04748
H          4.69891        1.59031        0.38535
C          3.19786        1.71224       -1.18021
H          2.39385        2.37805       -1.51000
H          3.89002        1.60871       -2.02863
C          2.57669        0.33650       -0.89281
O          1.61070       -0.01682       -1.66930
O          3.00186       -0.32688        0.06772
C         -3.85030       -1.23890        0.53771
H         -3.12597       -0.66011        1.12110
C         -3.29752       -1.56735       -0.85483
H         -3.15127       -0.64850       -1.43246
H         -4.03609       -2.16310       -1.40665
S         -1.75101       -2.57195       -0.88999
O          1.00393       -2.38199       -3.22987
H          0.10996       -2.45792       -2.85961
H          1.36144       -1.59337       -2.77632
H         -4.06596       -2.16005        1.09106
H         -4.77871       -0.65573        0.45518
H          3.21215        2.41398        0.87142
H          4.37960        3.25157       -0.17760
H         -0.85454        3.72171       -0.50949
H         -2.20899        3.15965       -1.52211
C          2.02974       -1.58666        2.74636
H          1.16751       -1.00272        3.07681
H          2.50962       -2.08897        3.59054
H          2.73181       -0.91959        2.24194
S          1.54319       -2.78789        1.46437
H          0.52445       -3.36374        2.13810
36
TS Int1 -> Int1 with H+ in Cys159 instead of CH3SH
Hg         0.31422       -0.79336        0.56948
C         -1.30784        2.84078       -0.97848
H         -0.43223        2.51798       -1.55001
C         -1.66867        1.78311        0.08440
H         -1.89550        0.84970       -0.43645
H         -2.59596        2.09575        0.58406
S         -0.43620        1.44939        1.40099
C          3.92013        2.27964        0.04749
H          4.54820        1.51309        0.50983
C          3.19786        1.71225       -1.18021
H          2.57163        2.47197       -1.65909
H          3.92806        1.39143       -1.93764
C          2.30410        0.52245       -0.85851
O          1.31217        0.31135       -1.61020
O          2.57657       -0.16623        0.17037
C         -3.85031       -1.23890        0.53771
H         -3.19398       -0.54240        1.06960
C         -3.29752       -1.56735       -0.85483
H         -3.26298       -0.65933       -1.46651
H         -3.96939       -2.27038       -1.36133
S         -1.61587       -2.29890       -0.90195
O          1.19758       -2.24145       -2.90134
H          0.26795       -2.41660       -2.69124
H          1.32713       -1.35726       -2.50224
H         -3.94607       -2.14870        1.14159
H         -4.84476       -0.77975        0.45279
H          3.19442        2.60868        0.79802
H          4.54972        3.13593       -0.22797
H         -1.08304        3.80798       -0.51285
H         -2.15156        2.97608       -1.66986
C         -1.07077       -2.57435        3.17220
H         -1.84792       -1.88781        2.82325
H         -1.53866       -3.43091        3.66761
H         -0.44459       -2.04368        3.89421
S         -0.03707       -3.16193        1.78360
H         -1.13852       -2.98402        0.55910
36
Int2 (96 only) H+ ion C159
Hg         0.29629       -0.79687        0.69108
C         -1.26036        2.85019       -0.91448
H         -0.35205        2.51689       -1.42553
C         -1.75242        1.77415        0.04499
H         -1.96872        0.87019       -0.52578
H         -2.69777        2.09473        0.50228
S         -0.61556        1.37013        1.43887
C          3.90505        2.33216        0.02216
H          4.48270        1.60327        0.59626
C          3.24922        1.65928       -1.17947
H          2.65687        2.36687       -1.76898
H          4.01540        1.25036       -1.85453
C          2.33296        0.51546       -0.74782
O          1.31935        0.25931       -1.46111
O          2.61511       -0.08580        0.32431
C         -4.02563       -1.29826        0.43391
H         -3.17577       -1.44492        1.10837
C         -3.62691       -1.54252       -1.01540
H         -2.81601       -0.89029       -1.35015
H         -4.47769       -1.35796       -1.68176
S         -3.14017       -3.27635       -1.37697
O         -0.99886       -0.52018       -2.79917
H         -0.93562       -1.48366       -2.73982
H         -0.15296       -0.20370       -2.42240
H         -4.83094       -1.97556        0.73971
H         -4.36910       -0.26378        0.56443
H          3.14412        2.74742        0.69134
H          4.57118        3.14725       -0.29156
H         -1.03263        3.78281       -0.38366
H         -2.02893        3.06059       -1.67138
C         -0.75352       -3.70401        2.07199
H         -1.76892       -3.29774        2.04374
H         -0.82278       -4.79661        2.10021
H         -0.25970       -3.36578        2.98749
S          0.21199       -3.25223        0.57820
H         -1.94952       -3.26855       -0.70982
36
Int2 (96 only)
Hg         0.41787       -0.65345        1.02035
C         -1.30783        2.84079       -0.97848
H         -0.37597        2.56094       -1.47770
C         -1.66867        1.78309        0.08439
H         -1.77989        0.82216       -0.41768
H         -2.64392        2.02855        0.52410
S         -0.47894        1.61307        1.47912
C          3.92013        2.27966        0.04749
H          4.49762        1.49571        0.54317
C          3.19787        1.71225       -1.18022
H          2.61889        2.47987       -1.70375
H          3.92370        1.31200       -1.90264
C          2.24562        0.58305       -0.78002
O          1.18557        0.41188       -1.43806
O          2.57412       -0.09136        0.24506
C         -3.85031       -1.23890        0.53771
H         -3.06469       -1.31032        1.29614
C         -3.29752       -1.56735       -0.85483
H         -2.46983       -0.90380       -1.11743
H         -4.07276       -1.42626       -1.61626
S         -2.75444       -3.30403       -1.06703
O          0.63809       -2.05004       -2.78669
H         -0.19939       -2.33321       -2.39418
H          0.84342       -1.20715       -2.33264
H         -4.65766       -1.92838        0.80670
H         -4.23794       -0.21269        0.55853
H          3.19427        2.66378        0.77174
H          4.59663        3.09908       -0.23111
H         -1.18140        3.82949       -0.52142
H         -2.10784        2.90517       -1.72954
C         -0.81356       -3.15918        2.91797
H         -1.76438       -2.62657        2.82473
H         -1.02825       -4.21513        3.11351
H         -0.26544       -2.75383        3.77356
S          0.18555       -3.07640        1.38032
H         -1.71483       -3.26673       -0.17826
36
Int1 (H+ in Asp)
Hg        -0.10623       -1.27873        0.38471
C         -1.30784        2.84079       -0.97848
H         -0.70998        2.38586       -1.77395
C         -1.66866        1.78309        0.08440
H         -2.19424        0.95863       -0.39744
H         -2.35407        2.22186        0.82066
S         -0.21262        1.13592        1.01362
C          3.92013        2.27964        0.04749
H          4.87289        1.77121        0.22036
C          3.19786        1.71225       -1.18021
H          2.24521        2.22576       -1.34629
H          3.79176        1.85107       -2.09404
C          2.86042        0.23670       -1.07307
O          2.10074       -0.33292       -1.84262
O          3.47546       -0.36923       -0.06737
C         -3.85030       -1.23891        0.53770
H         -3.12216       -0.66693        1.12379
C         -3.29753       -1.56736       -0.85482
H         -3.10073       -0.64832       -1.41723
H         -4.05632       -2.12337       -1.42084
S         -1.80095       -2.63003       -0.86453
O         -0.50327       -0.31682       -3.18742
H         -0.85494       -1.10447       -2.73433
H          0.38773       -0.22815       -2.80593
H         -4.07220       -2.16032        1.08789
H         -4.77254       -0.64497        0.45893
H          3.30189        2.15691        0.94086
H          4.11685        3.35015       -0.08949
H         -0.73840        3.66500       -0.53293
H         -2.22224        3.25434       -1.42746
C          2.28063       -1.83944        2.80264
H          1.45717       -1.95874        3.51317
H          3.17381       -2.30998        3.22810
H          2.47808       -0.77165        2.66999
S          1.89392       -2.65819        1.20544
H          3.03474       -1.26394        0.12232
36
TS Int1 (H+ in Asp) -> Int2 (Cys 159 only) H+ transfer between Cys96 and  Asp
Hg        -0.21063       -1.34486        0.98606
C         -1.30791        2.84089       -0.97851
H         -0.50883        2.46610       -1.62493
C         -1.66875        1.78313        0.08442
H         -1.90576        0.84643       -0.42519
H         -2.55963        2.09526        0.64115
S         -0.38828        1.45801        1.35375
C          3.92022        2.27962        0.04752
H          4.74401        1.62576        0.35740
C          3.19798        1.71225       -1.18025
H          2.40762        2.41457       -1.48454
H          3.88476        1.62371       -2.02797
C          2.52318        0.34660       -1.00560
O          2.70438       -0.52660       -1.85913
O          1.76313        0.20047        0.03695
C         -3.85036       -1.23896        0.53775
H         -3.23237       -0.48863        1.04144
C         -3.29751       -1.56740       -0.85485
H         -3.31674       -0.67049       -1.48477
H         -3.93289       -2.31768       -1.33971
S         -1.60129       -2.28875       -0.87797
O          0.05414       -0.18117       -3.03610
H         -0.48085       -0.81382       -2.52275
H          0.96208       -0.40683       -2.75777
H         -3.86596       -2.13521        1.16778
H         -4.87483       -0.84628        0.46549
H          3.23388        2.37263        0.89504
H          4.33755        3.27015       -0.17042
H         -0.98766        3.78050       -0.51392
H         -2.18291        3.04331       -1.60996
C          0.57942       -4.02162        2.85914
H         -0.46648       -4.29447        2.68886
H          0.91406       -4.50217        3.78549
H          1.18355       -4.41035        2.03358
S          0.79616       -2.21087        3.06597
H          0.83759        1.07326        0.52276
36
Int2 (Cys159 only) bidentate Asp ligation
Hg         0.38119       -1.48362        0.01875
C         -1.30791        2.84089       -0.97851
H         -0.22299        2.97558       -1.01801
C         -1.66876        1.78314        0.08442
H         -1.25646        0.81038       -0.19252
H         -2.75549        1.67294        0.15884
S         -1.09659        2.19604        1.77391
C          3.92022        2.27963        0.04753
H          4.46974        1.49287        0.57584
C          3.19798        1.71223       -1.18026
H          2.69387        2.52368       -1.72488
H          3.90305        1.25760       -1.88346
C          2.11963        0.66060       -0.85763
O          1.91602       -0.26041       -1.69828
O          1.47412        0.76401        0.22653
C         -3.85037       -1.23896        0.53776
H         -3.14631       -0.62141        1.10476
C         -3.29750       -1.56741       -0.85486
H         -3.16744       -0.64722       -1.43527
H         -4.01125       -2.19481       -1.40215
S         -1.73062       -2.54232       -0.89611
O         -0.50083       -0.28601       -3.31220
H         -0.88948       -1.06077       -2.86897
H          0.37646       -0.22390       -2.88778
H         -4.02480       -2.15629        1.11101
H         -4.80115       -0.69364        0.45344
H          3.19944        2.70667        0.75045
H          4.63350        3.06037       -0.24303
H         -1.77083        3.80570       -0.74419
H         -1.64284        2.50335       -1.96653
C          1.00316       -4.15028        1.99306
H          0.00803       -3.92897        2.39009
H          1.56875       -4.69118        2.76031
H          0.89241       -4.80290        1.12176
S          1.93405       -2.62102        1.58898
H          0.19315        1.86808        1.54041
36
Int2 (Cys159 only) monodentate Asp ligation
Hg         0.00615       -1.19811        0.32880
C         -1.30784        2.84080       -0.97848
H         -0.31717        3.25683       -0.77684
C         -1.66866        1.78309        0.08440
H         -0.89271        1.02031        0.05790
H         -2.63401        1.32450       -0.14167
S         -1.70216        2.47399        1.78680
C          3.92014        2.27966        0.04750
H          4.54867        1.50534        0.49662
C          3.19786        1.71225       -1.18022
H          2.52522        2.45101       -1.62581
H          3.93427        1.41532       -1.93782
C          2.39615        0.45066       -0.77019
O          1.12387        0.48541       -0.97819
O          2.99819       -0.48896       -0.23067
C         -3.85031       -1.23889        0.53770
H         -3.15033       -0.62366        1.11238
C         -3.29752       -1.56736       -0.85482
H         -3.18540       -0.64810       -1.43994
H         -4.00904       -2.20454       -1.39360
S         -1.70709       -2.51092       -0.94655
O         -0.62773        0.00199       -3.17080
H         -0.91457       -0.85302       -2.80499
H          0.07640        0.26792       -2.54706
H         -4.03304       -2.15420        1.11193
H         -4.79610       -0.68696        0.44914
H          3.20225        2.61592        0.80376
H          4.55268        3.13542       -0.22088
H         -2.03836        3.65926       -0.99657
H         -1.29156        2.35352       -1.95876
C          1.81966        0.33074        2.80606
H          1.54710        1.34648        2.50340
H          2.16600        0.35564        3.84506
H          2.62153       -0.03169        2.16058
S          0.36989       -0.78747        2.73317
H         -1.20226        1.36766        2.39835
42
Int2 (159 only) + CH3SH   (H+ will transfer from CH3SH to Asp)
Hg         0.23248       -2.17842       -0.21080
C         -1.32715        2.83514       -1.00388
H         -0.28208        3.09614       -0.80859
C         -1.84412        1.89071        0.06834
H         -1.28441        0.95302        0.06359
H         -2.89897        1.64847       -0.09421
S         -1.76963        2.59747        1.76174
C          3.90676        2.26085        0.05904
H          4.31647        1.53179        0.76617
C          3.07653        1.56348       -1.01561
H          2.68917        2.28882       -1.74483
H          3.66562        0.83621       -1.58466
C          1.86585        0.82200       -0.40302
O          1.33569       -0.10189       -1.09653
O          1.49148        1.19198        0.74087
C         -3.82504       -1.27258        0.55099
H         -3.04003       -0.90860        1.22210
C         -3.29010       -1.50924       -0.85426
H         -2.90864       -0.57750       -1.28369
H         -4.10899       -1.83877       -1.50671
S         -2.01618       -2.82170       -1.06250
O         -0.73313       -0.14376       -3.10658
H         -1.08315       -1.01379       -2.85175
H          0.04686       -0.04324       -2.52716
H         -4.22712       -2.19844        0.97823
H         -4.62926       -0.52375        0.53041
H          3.28705        2.95702        0.62941
H          4.74553        2.81465       -0.38313
H         -1.91266        3.76081       -1.03444
H         -1.37653        2.33947       -1.98105
C          1.85599       -5.03931        0.54320
H          1.39044       -4.96996        1.53190
H          2.74393       -5.67586        0.62827
H          1.15199       -5.52272       -0.14112
S          2.39796       -3.40127       -0.08189
H         -0.43381        2.47298        1.89193
C          1.66755       -1.57802        3.12956
H          2.19788       -0.75751        3.62000
H          1.40364       -2.32820        3.88020
H          2.29839       -2.04133        2.36387
S          0.11146       -0.96436        2.39784
H          0.67583        0.07359        1.63173
42
Int2 (159 only) TS  (H+ transfer from CH3SH to Asp)
Hg         0.27569       -2.28569       -0.42477
C         -1.30794        2.84095       -0.97852
H         -0.27944        3.18456       -0.83170
C         -1.66878        1.78317        0.08443
H         -1.01618        0.91398       -0.00015
H         -2.70139        1.44653       -0.04304
S         -1.57609        2.41972        1.80169
C          3.92031        2.27965        0.04753
H          4.27135        1.47088        0.69656
C          3.19806        1.71225       -1.18027
H          2.82923        2.51862       -1.82837
H          3.84496        1.07540       -1.79210
C          1.98469        0.86884       -0.71118
O          1.55112       -0.06084       -1.43701
O          1.51884        1.19047        0.43123
C         -3.85042       -1.23901        0.53776
H         -3.06053       -0.87914        1.20538
C         -3.29758       -1.56749       -0.85486
H         -2.88128       -0.66824       -1.31921
H         -4.12297       -1.89475       -1.50001
S         -2.06713       -2.92771       -1.00136
O         -0.81831       -0.18469       -3.11057
H         -1.10639       -1.08408       -2.88603
H          0.02722       -0.08840       -2.63090
H         -4.30156       -2.12540        0.99833
H         -4.61982       -0.45847        0.46051
H          3.24258        2.90297        0.63345
H          4.79169        2.88101       -0.24580
H         -1.97784        3.70521       -0.91536
H         -1.38409        2.38974       -1.97485
C          1.98129       -5.17995       -0.24409
H          1.69330       -5.22559        0.81155
H          2.86160       -5.81740       -0.38406
H          1.16482       -5.58796       -0.84814
S          2.43397       -3.47950       -0.76671
H         -0.23132        2.39004        1.87986
C          2.18026       -1.58488        2.53308
H          2.74105       -0.73269        2.92669
H          2.06603       -2.33030        3.32502
H          2.71527       -2.03720        1.69202
S          0.51033       -1.03925        2.02573
H          0.94373        0.10223        1.19809
42
Int3 (159 only)   (H+ has moved  from CH3SH to Asp)
Hg        -0.60273       -3.23843        0.52809
C         -1.30788        2.83104       -0.97803
H         -0.30325        3.22384       -0.78902
C         -1.69537        1.81485        0.08224
H         -0.99304        0.98000        0.07683
H         -2.69319        1.41540       -0.11452
S         -1.67057        2.55655        1.76589
C          3.94865        2.28985        0.01998
H          4.57069        1.53459        0.51257
C          3.16575        1.68217       -1.14143
H          2.53401        2.44707       -1.61428
H          3.82454        1.29359       -1.92403
C          2.24248        0.54760       -0.72870
O          1.96604       -0.38338       -1.46730
O          1.77496        0.71312        0.49844
C         -3.82170       -1.26331        0.53742
H         -3.00515       -1.21320        1.26603
C         -3.29579       -1.54509       -0.86412
H         -2.60255       -0.76357       -1.18713
H         -4.12870       -1.54646       -1.57910
S         -2.48030       -3.17966       -1.09810
O         -0.63035       -0.74985       -2.76657
H         -1.02798       -1.60514       -2.52399
H          0.23302       -0.75529       -2.31831
H         -4.51264       -2.05079        0.86092
H         -4.35790       -0.30401        0.56328
H          3.27200        2.70469        0.77066
H          4.60875        3.09042       -0.33507
H         -2.00454        3.67779       -1.00641
H         -1.31455        2.34475       -1.96017
C          0.35051       -6.41048       -0.21616
H         -0.71421       -6.64507       -0.12474
H          0.92267       -7.32849       -0.04023
H          0.54863       -6.07173       -1.23749
S          0.88332       -5.16769        1.02501
H         -1.33604        1.42041        2.41430
C          1.18986       -1.82145        3.12423
H          1.59804       -0.97393        3.68488
H          0.77390       -2.54354        3.83235
H          1.99837       -2.30427        2.56858
S         -0.11950       -1.20662        1.99661
H          1.15007       -0.02891        0.79025
42
Int2 (96 only) + CH3SH   (monodentate Asp ligation)
Hg         0.41944       -0.68934        0.95875
C         -1.30784        2.84079       -0.97848
H         -0.39164        2.54724       -1.49813
C         -1.66867        1.78308        0.08440
H         -1.81969        0.82642       -0.41358
H         -2.61971        2.05232        0.56067
S         -0.43446        1.58441        1.43922
C          3.92013        2.27965        0.04748
H          4.51841        1.50144        0.52703
C          3.19786        1.71226       -1.18020
H          2.59202        2.47205       -1.68398
H          3.92536        1.34232       -1.91705
C          2.27964        0.55796       -0.77722
O          1.21405        0.37394       -1.42150
O          2.62447       -0.11508        0.24129
C         -3.85030       -1.23890        0.53771
H         -3.07638       -1.33242        1.30630
C         -3.29752       -1.56735       -0.85482
H         -2.47243       -0.92076       -1.16169
H         -4.08151       -1.43899       -1.60983
S         -2.76086       -3.31002       -1.06001
O         -0.79165       -0.85846       -2.94650
H         -0.81192       -1.77988       -2.65134
H         -0.02540       -0.46693       -2.48146
H         -4.67396       -1.91295        0.79621
H         -4.22063       -0.20624        0.56419
H          3.19349        2.64082        0.78252
H          4.57600        3.11598       -0.23007
H         -1.15434        3.82413       -0.51836
H         -2.12025        2.92137       -1.71286
C         -0.74043       -3.37844        2.66951
H         -1.76554       -3.04220        2.49033
H         -0.76175       -4.45398        2.87422
H         -0.34887       -2.86683        3.55278
S          0.33682       -3.12617        1.20551
H         -1.65335       -3.25183       -0.26348
C         -0.92946        2.05673        5.52303
H         -1.17845        2.17599        6.58113
H         -0.09556        1.35515        5.43481
H         -0.63079        3.02752        5.11916
S         -2.41781        1.42250        4.68168
H         -1.86280        1.40104        3.43101
42
Int2 (96 only) + CH3SH   (bidentate Asp ligation)
Hg         0.30388       -0.82800        0.66594
C         -1.26035        2.85020       -0.91450
H         -0.36096        2.51007       -1.43647
C         -1.75241        1.77414        0.04499
H         -1.98358        0.87158       -0.52156
H         -2.68326        2.10255        0.52463
S         -0.58275        1.36183        1.40975
C          3.90505        2.33216        0.02215
H          4.48220        1.60370        0.59719
C          3.24921        1.65928       -1.17946
H          2.65965        2.36687       -1.77170
H          4.01451        1.24633       -1.85289
C          2.33068        0.51914       -0.74447
O          1.31767        0.25694       -1.45731
O          2.60711       -0.07614        0.33268
C         -4.02562       -1.29827        0.43392
H         -3.17892       -1.45324        1.11051
C         -3.62691       -1.54253       -1.01538
H         -2.80687       -0.89928       -1.34534
H         -4.47308       -1.34300       -1.68317
S         -3.16236       -3.28022       -1.38712
O         -1.00169       -0.49782       -2.80619
H         -0.92929       -1.46166       -2.77094
H         -0.15183       -0.18330       -2.43727
H         -4.83716       -1.96725        0.74070
H         -4.36179       -0.26131        0.56408
H          3.14473        2.74955        0.69067
H          4.57196        3.14638       -0.29166
H         -1.01888        3.77692       -0.38007
H         -2.03474        3.07219       -1.66155
C         -0.76643       -3.71929        2.06392
H         -1.78014       -3.30985        2.03524
H         -0.83785       -4.81162        2.09358
H         -0.27148       -3.38138        2.97868
S          0.20148       -3.27672        0.56871
H         -1.97286       -3.29281       -0.72033
C         -0.72641        1.28621        5.48543
H         -0.84851        1.34448        6.57054
H         -0.11814        0.41008        5.24550
H         -0.21651        2.18769        5.13648
S         -2.39241        1.15264        4.75593
H         -1.96478        1.14062        3.45850
42
TS Int2 (96 only) to Int4  (H+ transfer from CH3SH to Cys 96)
Hg         0.59313       -1.14700        0.70147
C         -1.30783        2.84078       -0.97848
H         -0.47773        2.48023       -1.59328
C         -1.66866        1.78309        0.08439
H         -1.97349        0.86116       -0.41287
H         -2.50754        2.13207        0.69779
S         -0.24336        1.45349        1.18465
C          3.92013        2.27965        0.04748
H          4.55239        1.51524        0.50634
C          3.19786        1.71226       -1.18022
H          2.56374        2.46525       -1.65945
H          3.92361        1.38652       -1.93902
C          2.31445        0.51797       -0.83125
O          1.33291        0.25724       -1.56736
O          2.61578       -0.12489        0.22874
C         -3.85031       -1.23890        0.53771
H         -3.20924       -1.65449        1.32158
C         -3.29752       -1.56735       -0.85482
H         -2.26241       -1.23146       -0.96539
H         -3.88621       -1.06242       -1.62828
S         -3.32872       -3.35550       -1.26483
O          1.07735       -2.06715       -3.19632
H          0.74062       -2.70863       -2.55608
H          1.17385       -1.24951       -2.66954
H         -4.85421       -1.65888        0.66504
H         -3.90767       -0.15360        0.68575
H          3.19515        2.60525        0.80021
H          4.54565        3.13989       -0.22530
H         -1.01217        3.78395       -0.50613
H         -2.17131        3.03078       -1.62992
C         -0.66345       -4.20918        1.55078
H         -1.74786       -4.07557        1.48684
H         -0.44074       -5.28075        1.58344
H         -0.30316       -3.73885        2.46884
S          0.17609       -3.50981        0.07911
H         -2.02525       -3.58555       -0.92917
C          0.96770       -0.11543        4.21804
H          1.75512       -0.84972        4.41057
H          1.38823        0.68808        3.60308
H          0.64151        0.30804        5.17360
S         -0.44558       -0.91262        3.37226
H         -0.71500        0.44861        2.36653
42
Thiol-based Int4 (Cys159-bound)
Hg        -1.09337       -3.23693       -0.05940
C         -1.84064        2.75196       -1.84236
H         -0.80889        3.11855       -1.82357
C         -2.09950        1.81661       -0.67398
H         -1.42845        0.95789       -0.72448
H         -3.12585        1.44265       -0.70097
S         -1.81268        2.65743        0.93727
C          3.48787        2.08071       -1.56604
H          4.15326        1.33446       -1.11842
C          2.52980        1.43284       -2.56276
H          1.85793        2.19026       -2.99013
H          3.05840        0.97383       -3.40384
C          1.64461        0.35977       -1.95041
O          1.23945       -0.60350       -2.58022
O          1.36303        0.61619       -0.68282
C         -4.22209       -1.14873        0.27728
H         -3.30827       -1.08445        0.87802
C         -3.91100       -1.53379       -1.16329
H         -3.25017       -0.79908       -1.63144
H         -4.83773       -1.54805       -1.75145
S         -3.18280       -3.20821       -1.40354
O         -1.52576       -0.95294       -3.47191
H         -1.90776       -1.77691       -3.12028
H         -0.60743       -0.96274       -3.15110
H         -4.88077       -1.88947        0.74598
H         -4.72248       -0.17070        0.31634
H          2.93778        2.56465       -0.75569
H          4.11184        2.83372       -2.06241
H         -2.51064        3.62029       -1.82681
H         -2.00174        2.20769       -2.77988
C         -0.34445       -6.48091       -0.72310
H         -0.28593       -6.21202       -1.78208
H          0.22160       -7.40686       -0.57062
H         -1.39104       -6.67056       -0.46667
S          0.39511       -5.18553        0.34648
H         -1.41977        1.55115        1.60431
C          1.09192       -1.73181        2.15876
H          1.59955       -0.86736        2.59954
H          0.76236       -2.39406        2.96416
H          1.79862       -2.27654        1.52679
S         -0.34850       -1.13897        1.19040
H          0.76641       -0.08353       -0.25774
41
Int3' not bound to Asp. Cys96 only
Hg         0.52613        1.27266        2.64488
C         -1.30784        2.84079       -0.97849
H         -0.26775        3.15047       -0.84226
C         -1.66866        1.78309        0.08440
H         -0.98019        0.94226       -0.01882
H         -2.69161        1.42578       -0.08941
S         -1.58759        2.42844        1.80553
C          3.92013        2.27964        0.04749
H          4.43095        1.48303        0.60168
C          3.19787        1.71226       -1.18021
H          2.70598        2.52953       -1.72873
H          3.89444        1.22477       -1.87323
C          2.10536        0.69875       -0.75854
O          2.01510       -0.36646       -1.42062
O          1.38690        1.04654        0.21799
C         -3.85031       -1.23890        0.53771
H         -3.03760       -1.08108        1.25257
C         -3.29752       -1.56735       -0.85483
H         -2.64027       -0.76359       -1.19825
H         -4.11866       -1.64847       -1.57815
S         -2.37111       -3.14547       -0.96379
O          0.44777       -2.17999       -0.04523
H          0.45507       -1.84630        0.87573
H          0.94398       -1.48508       -0.56150
H         -4.48106       -2.05615        0.90782
H         -4.44881       -0.31823        0.50648
H          3.20278        2.73620        0.73266
H          4.67422        3.03026       -0.23498
H         -1.95211        3.72555       -0.89089
H         -1.41737        2.42419       -1.99212
C          2.52860       -1.39592        3.30762
H          2.98197       -0.70081        4.02196
H          2.76388       -2.42164        3.61914
H          2.97405       -1.22259        2.32301
S          0.70608       -1.20024        3.24967
H         -1.12866       -2.66568       -0.53122
C          1.67085        4.47214        3.20714
H          2.31004        4.69290        2.34331
H          0.62921        4.49061        2.87086
H          1.81550        5.26666        3.95137
S          2.09757        2.84898        3.95162
41
Int3' not bound to Asp. Cys159 only
Hg        -5.38447       -4.38777       -0.99329
C         -1.31408        2.84224       -0.97221
H         -0.72076        2.33312       -1.73926
C         -1.66052        1.80778        0.08461
H         -2.33520        1.05371       -0.32258
H         -0.73171        1.33736        0.42669
S         -2.51422        2.63559        1.49986
C          3.91714        2.28083        0.04383
H          3.89419        1.55695        0.86465
C          3.21033        1.70850       -1.17810
H          3.16763        2.43487       -1.99925
H          3.78583        0.85969       -1.57940
C          1.77490        1.19748       -0.91668
O          1.09346        0.95811       -1.96145
O          1.42262        1.05388        0.27333
C         -3.84859       -1.24351        0.53062
H         -3.05057       -0.84378        1.17213
C         -3.31061       -1.58629       -0.85268
H         -2.91964       -0.69340       -1.35075
H         -2.47934       -2.29414       -0.77525
S         -4.59389       -2.25389       -1.99728
O          1.79646        2.23386       -4.23759
H          1.11018        2.90162       -4.10935
H          1.62718        1.64537       -3.44614
H         -4.26219       -2.13695        1.01421
H         -4.64819       -0.49726        0.46556
H          3.40576        3.18073        0.40683
H          4.96311        2.54684       -0.17127
H         -0.69205        3.63886       -0.54690
H         -2.20796        3.29673       -1.41961
C         -2.62593       -5.11515        0.99553
H         -2.65170       -4.07824        1.34350
H         -2.08732       -5.71206        1.74123
H         -2.06260       -5.15164        0.05806
S         -4.31059       -5.81638        0.80329
H         -2.61649        1.55635        2.30182
C         -7.56098       -7.00323       -0.75008
H         -8.37292       -7.65093       -1.10399
H         -7.74735       -6.75922        0.30113
H         -6.62056       -7.55993       -0.80726
S         -7.51675       -5.49510       -1.79481
54
Int3' Cys96 + H3O+ + 3 H2O (initial state)
Hg         1.16709        1.36563        2.26354
C         -1.30784        2.84080       -0.97849
H         -0.22784        3.01605       -0.99030
C         -1.66867        1.78311        0.08440
H         -1.14563        0.85006       -0.13980
H         -2.74673        1.59110        0.06833
S         -1.23458        2.33106        1.78501
C          3.92015        2.27965        0.04749
H          4.55113        1.51948        0.52271
C          3.19787        1.71225       -1.18022
H          2.56056        2.49484       -1.61832
H          3.91574        1.42513       -1.95524
C          2.29925        0.50322       -0.92418
O          2.27029       -0.39487       -1.78320
O          1.58282        0.49294        0.14633
C         -3.85032       -1.23892        0.53772
H         -3.04413       -0.97089        1.22579
C         -3.29752       -1.56736       -0.85483
H         -2.69148       -0.74601       -1.24638
H         -4.12116       -1.72786       -1.55848
S         -2.29885       -3.10782       -0.87139
O          0.63345       -2.04008       -0.31669
H          0.72296       -1.21540        0.20429
H          1.16711       -1.74145       -1.09042
H         -4.38720       -2.09680        0.95528
H         -4.54208       -0.38627        0.49506
H          3.21949        2.64420        0.80468
H          4.56611        3.11954       -0.23726
H         -1.81087        3.79154       -0.77119
H         -1.61008        2.49063       -1.97438
C          2.79368       -1.83345        2.55452
H          2.48345       -2.05707        1.53138
H          3.00040       -2.76924        3.08280
H          3.70319       -1.22715        2.54055
S          1.45467       -0.95564        3.43891
H         -1.05069       -2.55151       -0.67260
C          1.31402        4.59634        3.55835
H          1.90143        5.13873        2.81047
H          0.30427        4.44713        3.16694
H          1.25857        5.20755        4.46531
S          2.12095        3.00301        3.97290
O         -1.41214       -1.98017        3.16259
H         -0.41303       -1.86797        3.14458
H         -1.65414       -2.25933        2.26395
O          0.11322        0.99355        5.49942
H          0.74877        0.26235        5.33116
H          0.61657        1.78280        5.14443
O         -0.88360        1.27739        8.21988
H         -1.80754        1.20260        7.94972
H         -0.40653        1.21248        7.37208
O         -1.93513        0.40446        3.92867
H         -1.16263        0.63252        4.56117
H         -1.80308        1.05594        3.09381
H         -1.79051       -0.57229        3.58712
54
Int3' Cys96 + H3O+ + 3 H2O (transition state)
Hg         1.12157        1.39163        2.25004
C         -1.30783        2.84079       -0.97848
H         -0.23268        3.03889       -0.96036
C         -1.66867        1.78309        0.08439
H         -1.09287        0.87565       -0.10641
H         -2.73826        1.55354        0.03532
S         -1.31762        2.35797        1.79619
C          3.92014        2.27965        0.04749
H          4.47618        1.49650        0.57665
C          3.19787        1.71226       -1.18021
H          2.63793        2.51868       -1.67422
H          3.91920        1.32037       -1.90469
C          2.20684        0.60216       -0.84023
O          2.28849       -0.48472       -1.44066
O          1.30448        0.88038        0.02802
C         -3.85031       -1.23891        0.53771
H         -3.04455       -0.96096        1.22011
C         -3.29753       -1.56736       -0.85483
H         -2.70344       -0.74087       -1.25388
H         -4.11742       -1.75036       -1.55720
S         -2.27798       -3.09512       -0.85781
O          0.64019       -2.17760       -0.04053
H          0.67663       -1.72373        0.81928
H          1.16723       -1.57487       -0.62949
H         -4.37964       -2.10005        0.95823
H         -4.55052       -0.39305        0.49354
H          3.21790        2.72667        0.75736
H          4.63873        3.05611       -0.24374
H         -1.84608        3.77943       -0.80498
H         -1.57030        2.46455       -1.97552
C          2.96158       -1.65333        2.72472
H          3.73750       -0.94355        3.02341
H          3.13972       -2.60662        3.23103
H          3.00330       -1.81412        1.64451
S          1.30746       -1.03865        3.20630
H         -1.04552       -2.54671       -0.56098
C          1.32775        4.55126        3.61481
H          1.87455        5.04226        2.80362
H          0.28043        4.44927        3.31847
H          1.38432        5.18558        4.50569
S          2.08132        2.92877        4.01592
O         -1.59768       -2.14763        3.03870
H         -0.61005       -2.10575        3.01620
H         -1.85105       -2.47898        2.16075
O         -0.01539        0.80688        5.41683
H          0.59212        0.10071        5.09117
H          0.47661        1.62934        5.16050
O         -0.85563        0.73625        8.18736
H         -1.79423        0.68247        7.96721
H         -0.43172        0.74429        7.30854
O         -2.08819        0.37318        3.73909
H         -1.36089        0.55050        4.41639
H         -1.85220        1.13476        2.84543
H         -1.96170       -0.58175        3.42305
54
Int3' Cys 96 + H3O+ + 3 H2O (proton attaches to Cys96)
Hg         1.17493        1.00699        2.34372
C         -1.30783        2.84079       -0.97849
H         -0.23099        3.02813       -0.96973
C         -1.66867        1.78309        0.08439
H         -1.09824        0.87367       -0.10948
H         -2.74042        1.56699        0.05732
S         -1.27417        2.34635        1.78591
C          3.92013        2.27964        0.04749
H          4.44962        1.48946        0.59324
C          3.19786        1.71225       -1.18021
H          2.66867        2.52276       -1.69943
H          3.90944        1.26851       -1.88388
C          2.17425        0.65480       -0.77393
O          2.26040       -0.48861       -1.25370
O          1.27035        1.05847        0.04644
C         -3.85030       -1.23890        0.53771
H         -3.04693       -1.04380        1.25120
C         -3.29752       -1.56735       -0.85482
H         -2.64484       -0.77305       -1.22735
H         -4.11714       -1.67904       -1.57251
S         -2.37173       -3.15384       -0.88618
O          0.55733       -2.29450       -0.12112
H          0.60524       -2.01937        0.81269
H          1.11032       -1.61782       -0.59321
H         -4.44957       -2.07139        0.92050
H         -4.49219       -0.34744        0.50473
H          3.21327        2.74561        0.73913
H          4.66170        3.03555       -0.24082
H         -1.84411        3.78171       -0.81165
H         -1.58000        2.45417       -1.96724
C          2.91651       -2.00063        2.54660
H          3.69280       -1.34841        2.95571
H          3.06707       -3.01294        2.93343
H          2.99083       -2.02511        1.45667
S          1.25010       -1.44034        3.06323
H         -1.11016       -2.66346       -0.61267
C          1.53998        4.26244        3.47743
H          2.04268        4.58242        2.55944
H          0.45972        4.27686        3.31190
H          1.78096        4.97883        4.26995
S          2.12727        2.61339        4.01474
O         -1.77055       -2.63581        2.91525
H         -0.79435       -2.57616        2.88815
H         -2.02227       -2.87846        2.00784
O         -0.05752        0.38798        5.48813
H          0.53865       -0.29673        5.12474
H          0.41718        1.21835        5.27678
O         -4.45573        0.56786        5.48525
H         -3.78459        0.35794        4.80292
H         -3.97136        0.41123        6.30584
O         -2.24853       -0.00260        3.78827
H         -1.50299        0.14049        4.42197
H         -1.90703        1.35446        2.49345
H         -2.15837       -0.93824        3.48570
54
Int3' Cys 96 + H3O+ + 3 H2O (releasing product int 1)
Hg         2.10333       -1.39967        1.82348
C         -1.30783        2.84079       -0.97848
H         -0.89247        2.34809       -1.86518
C         -1.66867        1.78309        0.08439
H         -2.38601        1.07082       -0.32787
H         -0.76723        1.24286        0.38510
S         -2.40524        2.59964        1.55460
C          3.92013        2.27965        0.04748
H          4.57507        1.52849        0.50177
C          3.19786        1.71225       -1.18021
H          2.52761        2.46916       -1.61112
H          3.89966        1.43204       -1.97351
C          2.34351        0.47034       -0.85000
O          2.11185       -0.33929       -1.77055
O          1.92598        0.39660        0.35821
C         -3.85030       -1.23891        0.53770
H         -3.07385       -1.32299        1.30266
C         -3.29752       -1.56735       -0.85482
H         -2.46893       -0.90190       -1.10762
H         -4.07458       -1.42684       -1.61353
S         -2.65530       -3.28186       -1.04151
O          0.38363       -2.47930       -1.60058
H          0.85549       -2.96315       -0.89802
H          0.90108       -1.63482       -1.66141
H         -4.66821       -1.91712        0.80677
H         -4.23774       -0.21354        0.56078
H          3.19697        2.58251        0.80797
H          4.53229        3.15072       -0.22123
H         -0.56122        3.54044       -0.58970
H         -2.19085        3.41328       -1.28614
C          3.56052       -3.40477       -0.53510
H          3.21583       -2.61094       -1.20185
H          3.62767       -4.34141       -1.09719
H          4.55406       -3.15430       -0.15237
S          2.38830       -3.67222        0.85408
H         -1.38040       -2.91935       -1.40644
C          1.83469        1.35194        3.79229
H          2.10311        1.94080        2.91309
H          0.76559        1.13025        3.74259
H          2.03590        1.94137        4.69287
S          2.85642       -0.16878        3.86926
O         -0.88486       -4.22101        1.61526
H         -0.03784       -4.32528        1.14166
H         -1.51871       -3.93650        0.92138
O          1.14244       -2.48558        5.25704
H          1.71616       -3.23577        5.04221
H          1.70282       -1.69772        5.02870
O         -1.86637        0.09240        3.70919
H         -1.33063       -0.65708        3.35527
H         -1.39246        0.35762        4.50793
O         -0.21215       -1.96569        2.93134
H          0.15284       -2.25725        3.80470
H         -2.20931        1.57791        2.43212
H         -0.54108       -2.79238        2.48264
54
Int3' Cys 96 + H3O+ + 3 H2O (releasing product TS 2)
Hg         3.21630       -2.60034        0.91875
C         -1.30814        2.84168       -0.97868
H         -1.32624        2.38325       -1.97483
C         -1.66927        1.78342        0.08452
H         -2.63850        1.33099       -0.14176
H         -0.90201        1.00871        0.09044
S         -1.74049        2.49720        1.77605
C          3.92094        2.27964        0.04759
H          4.50462        1.49761        0.54569
C          3.19901        1.71235       -1.18048
H          2.61751        2.50090       -1.67732
H          3.89869        1.29844       -1.91321
C          2.22795        0.60561       -0.72611
O          1.54050        0.85976        0.30217
O          2.20042       -0.47282       -1.39218
C         -3.85118       -1.23960        0.53803
H         -3.04417       -1.19465        1.27574
C         -3.29769       -1.56796       -0.85492
H         -2.55995       -0.82602       -1.17097
H         -4.10473       -1.54980       -1.59602
S         -2.54224       -3.22987       -1.01997
O          0.91392       -2.31293       -0.08296
H          0.45747       -1.78790        0.62772
H          1.28952       -1.59114       -0.70451
H         -4.56969       -2.00152        0.85838
H         -4.35910       -0.26685        0.52676
H          3.18808        2.66565        0.76000
H          4.60635        3.09275       -0.22729
H         -0.30300        3.22938       -0.79199
H         -2.01508        3.67993       -0.97529
C          2.90850       -4.47961       -1.87815
H          1.88172       -4.11374       -1.81437
H          2.91581       -5.43332       -2.41544
H          3.50719       -3.75435       -2.43496
S          3.62173       -4.77597       -0.21332
H         -1.29588       -2.89026       -0.62632
C          3.38915        0.07291        3.12517
H          2.82779        0.65251        2.38942
H          2.69920       -0.47415        3.77288
H          3.98318        0.75476        3.74217
S          4.56940       -1.05660        2.28929
O          0.65526       -4.88834        1.19643
H          1.51998       -5.21191        0.86284
H          0.49330       -4.14025        0.58775
O          3.92417       -3.56520        4.28314
H          4.35208       -4.30829        3.83371
H          4.29779       -2.77410        3.82215
O          0.05357       -0.70717        1.91950
H          0.59088       -1.23627        2.53922
H          0.68060       -0.10001        1.44061
O          1.54442       -2.99003        2.94848
H          2.24853       -3.31140        3.55638
H         -1.15099        1.45015        2.38685
H          1.15313       -3.78420        2.50243
54
Int3' Cys 159 only + H3O+ + 3 H2O   (proton attaches to Asp)
Hg        -5.82213       -4.14416       -0.83238
C         -1.31408        2.84223       -0.97222
H         -1.14546        2.33380       -1.92797
C         -1.66051        1.80778        0.08460
H         -2.54951        1.24508       -0.20924
H         -0.82827        1.11765        0.23123
S         -2.01044        2.66748        1.67453
C          3.91715        2.28082        0.04384
H          4.15273        1.49633        0.77015
C          3.21032        1.70850       -1.17811
H          2.99066        2.51074       -1.89557
H          3.88310        1.03107       -1.72289
C          1.91972        0.95497       -0.97388
O          1.44744        0.58605       -2.17436
O          1.39146        0.71754        0.08876
C         -3.84860       -1.24352        0.53062
H         -3.04568       -0.87280        1.18258
C         -3.31063       -1.58630       -0.85268
H         -2.86647       -0.70764       -1.33180
H         -2.52164       -2.34006       -0.77358
S         -4.60570       -2.19708       -2.00919
O          1.25732        1.30345       -4.93529
H          0.84816        2.17312       -4.82835
H          1.62164        1.11448       -4.05043
H         -4.28597       -2.12911        1.00612
H         -4.63200       -0.47863        0.47700
H          3.29232        3.02082        0.55395
H          4.85230        2.76359       -0.25732
H         -0.40801        3.39411       -0.69754
H         -2.12493        3.56894       -1.10372
C         -2.71282       -5.09264        0.43228
H         -2.71194       -4.19051        1.05058
H         -2.05739       -5.83235        0.90423
H         -2.31245       -4.85931       -0.55821
S         -4.38567       -5.83874        0.31355
H         -2.12722        1.56702        2.44376
C         -8.73299       -5.75934       -0.26421
H         -9.82658       -5.82608       -0.26630
H         -8.38641       -5.79736        0.77264
H         -8.33390       -6.62516       -0.80096
S         -8.27261       -4.18230       -1.08333
O         -0.82402        0.30766       -3.27940
H          0.49615        0.26778       -2.20887
H         -0.32813        0.44997       -4.10746
O         -5.36402        0.79177       -2.89792
H         -5.47694       -0.13343       -2.57490
H         -5.04775        1.26201       -2.11409
O         -3.29161       -5.38601       -2.99781
H         -3.56119       -4.45698       -2.89272
H         -3.65756       -5.81202       -2.20273
O         -3.21375       -0.35125       -4.26780
H         -3.50087       -1.22666       -3.94374
H         -3.92120        0.23292       -3.90954
H         -1.72736       -0.00392       -3.56305
54
Int3' Cys 159 only + H3O+ + 3 H2O   (TS of the proton transfer between Asp and Cys159)
Hg        -7.29373       -2.61253       -1.95393
C         -1.77495        2.76660       -1.75978
H         -0.99213        3.49577       -1.52595
C         -1.96145        1.79192       -0.60988
H         -1.02128        1.25770       -0.44104
H         -2.75692        1.08010       -0.84355
S         -2.43180        2.71107        0.91441
C          3.53946        2.09961       -1.60036
H          3.83261        1.34637       -0.86175
C          2.62614        1.49307       -2.65786
H          2.35071        2.25461       -3.40185
H          3.16206        0.72077       -3.22824
C          1.31941        0.86067       -2.15378
O          0.57280        0.40897       -3.10380
O          1.07531        0.82878       -0.94423
C         -4.10815       -1.17074        0.34487
H         -5.00143       -1.67907        0.72665
C         -3.81667       -1.59174       -1.08979
H         -3.67122       -2.67457       -1.14340
H         -2.88962       -1.12277       -1.43640
S         -5.13687       -1.10035       -2.27080
O          0.56981        0.45098       -5.72131
H          0.50550        1.39207       -5.93463
H          0.82781        0.45154       -4.74746
H         -4.28110       -0.09269        0.41905
H         -3.26191       -1.43187        0.99321
H          3.02758        2.89806       -1.05309
H          4.44803        2.51527       -2.05394
H         -2.69712        3.31395       -1.99235
H         -1.45715        2.21415       -2.64929
C         -5.06521       -5.23082       -1.59258
H         -4.71437       -4.90340       -0.60978
H         -4.82807       -6.29362       -1.70683
H         -4.52961       -4.67379       -2.36670
S         -6.88291       -5.04968       -1.74281
H         -2.15565        1.72765        1.79346
C        -10.63699       -2.20661       -2.09181
H        -11.54077       -1.58769       -2.09642
H        -10.69538       -2.89424       -1.24284
H        -10.61120       -2.78527       -3.01948
S         -9.19852       -1.07471       -1.95943
O         -1.64010       -0.08886       -4.30875
H         -0.98541       -0.00997       -3.54649
H         -1.00180        0.02135       -5.06659
O         -4.06451        1.10484       -4.90555
H         -4.58493        1.18457       -4.08780
H         -3.13138        1.06173       -4.59267
O         -6.99397       -4.09977       -4.99075
H         -6.14209       -3.64347       -4.95355
H         -7.02154       -4.59785       -4.14962
O         -3.72174       -1.45849       -4.77054
H         -4.26847       -1.49592       -3.80582
H         -4.05429       -0.55352       -5.09611
H         -2.76018       -1.16739       -4.52394
54
Int3' Cys 159 only + H3O+ + 3 H2O   (proton attaches to Cys) product has left
Hg        -5.47201       -4.38596       -2.99670
C         -1.31409        2.84225       -0.97222
H         -0.24196        2.83336       -1.18177
C         -1.66050        1.80779        0.08460
H         -1.31905        0.81766       -0.22877
H         -2.74172        1.76407        0.25416
S         -0.90120        2.13207        1.72232
C          3.91715        2.28082        0.04384
H          4.13905        1.49075        0.76805
C          3.21033        1.70850       -1.17810
H          2.98871        2.50442       -1.90209
H          3.87622        1.01505       -1.71245
C          1.90018        0.95252       -0.90500
O          1.23936        0.65856       -1.96171
O          1.58117        0.68045        0.26405
C         -3.84859       -1.24353        0.53062
H         -3.01797       -1.16187        1.23987
C         -3.31064       -1.58630       -0.85268
H         -2.60738       -0.82274       -1.19334
H         -2.78350       -2.54285       -0.83513
S         -4.67288       -1.66857       -2.08695
O          1.59421        0.90096       -4.56909
H          1.28725        1.80458       -4.72577
H          1.69462        0.86655       -3.57178
H         -4.53683       -2.01596        0.89258
H         -4.38501       -0.28934        0.52420
H          3.28282        3.01297        0.55538
H          4.85584        2.77500       -0.23690
H         -1.60042        3.84877       -0.64736
H         -1.83463        2.62501       -1.91535
C         -2.21334       -5.08489       -2.21995
H         -2.38332       -4.92000       -1.15241
H         -1.32384       -5.71269       -2.33144
H         -2.01796       -4.12645       -2.70788
S         -3.61111       -5.98638       -2.98987
H          0.31043        1.63025        1.35783
C         -8.63948       -5.24983       -3.60729
H         -9.71776       -5.05895       -3.59247
H         -8.44028       -6.13797       -3.00028
H         -8.34134       -5.44528       -4.64143
S         -7.81918       -3.75370       -2.93092
O         -0.65988       -0.23907       -3.56137
H         -0.17255       -0.08763       -2.70867
H          0.04985        0.03549       -4.19543
O         -2.84942        1.21731       -4.25788
H         -3.44017        1.23052       -3.49172
H         -1.98702        0.88463       -3.89733
O         -4.35092       -3.71963       -5.37235
H         -3.77718       -2.93147       -5.24497
H         -3.76706       -4.47829       -5.20002
O         -2.80478       -1.48514       -4.71018
H         -3.87942       -1.60836       -3.20563
H         -3.03962       -0.53675       -4.84522
H         -1.91257       -1.39531       -4.30484
42
Int4
Hg         1.01966       -1.52445        0.80488
C         -1.35669        2.87252       -1.02548
H         -0.26791        2.96039       -1.07189
C         -1.76467        2.01428        0.16389
H         -1.26567        1.04591        0.09663
H         -2.84637        1.84606        0.16800
S         -1.28420        2.77046        1.77129
C          4.04127        2.33809        0.01091
H          4.66466        1.62902        0.56237
C          3.33547        1.62526       -1.13980
H          2.68345        2.30457       -1.69646
H          4.07803        1.21473       -1.83629
C          2.50678        0.46716       -0.58204
O          1.25676        0.44719       -0.79443
O          3.10637       -0.39046        0.12154
C         -3.81764       -1.40981        0.55347
H         -2.98785       -1.66914        1.21937
C         -3.44401       -1.63080       -0.90697
H         -2.57286       -1.04497       -1.21655
H         -4.27192       -1.32760       -1.55799
S         -3.11905       -3.38824       -1.33560
O         -0.66103       -0.49460       -2.60181
H         -0.50169       -1.44151       -2.47611
H          0.04347       -0.07635       -2.06673
H         -4.68152       -2.02179        0.83640
H         -4.06953       -0.35572        0.72779
H          3.31201        2.76581        0.70798
H          4.67583        3.15656       -0.35238
H         -1.79151        3.87836       -0.97234
H         -1.69727        2.39417       -1.95116
C          0.13583       -4.77573        0.51429
H         -0.83482       -4.52393        0.95140
H          0.86002       -4.93593        1.31791
H          0.03004       -5.70990       -0.04716
S          0.71552       -3.48631       -0.65758
H         -1.77367       -3.36870       -1.13125
C          1.86859        0.66544        3.21554
H          2.84890        0.21186        3.05406
H          1.74816        1.50356        2.52402
H          1.81663        1.04533        4.24159
S          0.51795       -0.56022        3.01524
H         -0.85412        1.62309        2.35583
35
Thiolate-based reactant
Hg         0.07465       -1.07635        0.06570
C         -1.30784        2.84078       -0.97848
H         -0.57105        2.43549       -1.68039
C         -1.66867        1.78309        0.08439
H         -2.13957        0.93635       -0.42005
H         -2.43703        2.21186        0.74500
S         -0.29653        1.19124        1.14575
C          3.92014        2.27965        0.04749
H          4.77049        1.64375        0.30868
C          3.19786        1.71225       -1.18021
H          2.30826        2.30219       -1.42251
H          3.86173        1.74736       -2.05893
C          2.75805        0.24648       -0.96601
O          1.68445       -0.11047       -1.54358
O          3.49488       -0.46270       -0.23967
C         -3.85031       -1.23890        0.53771
H         -3.12897       -0.64573        1.11026
C         -3.29752       -1.56735       -0.85483
H         -3.15993       -0.64075       -1.42576
H         -4.04194       -2.16109       -1.40458
S         -1.75292       -2.56128       -0.88230
O          1.86568       -2.44038        0.66018
H          2.02358       -2.71398        1.62583
H          2.60141       -1.82449        0.39361
H         -4.03861       -2.16121        1.09959
H         -4.79178       -0.67090        0.46548
H          3.24102        2.29107        0.90656
H          4.27527        3.30636       -0.12770
H         -0.86952        3.72986       -0.50811
H         -2.20448        3.14929       -1.53899
C          4.30184       -3.91433        3.12637
H          4.95313       -3.03106        3.20614
H          4.72130       -4.68460        3.79341
H          4.39633       -4.29270        2.09795
S          2.56194       -3.52749        3.55252
35
Thiolate-based Int1
Hg         0.19250       -1.12016        0.34210
C         -1.30784        2.84078       -0.97848
H         -0.51929        2.45769       -1.63488
C         -1.66867        1.78309        0.08439
H         -2.05752        0.90199       -0.43198
H         -2.49243        2.17669        0.69900
S         -0.30893        1.27756        1.19947
C          3.92014        2.27964        0.04749
H          4.87586        1.76254        0.18161
C          3.19786        1.71225       -1.18022
H          2.20500        2.16036       -1.28244
H          3.77685        1.94910       -2.08690
C          3.04788        0.17007       -1.10444
O          1.89764       -0.30410       -1.33201
O          4.10163       -0.46473       -0.84481
C         -3.85030       -1.23889        0.53771
H         -3.15282       -0.59803        1.08739
C         -3.29752       -1.56735       -0.85483
H         -3.22125       -0.64190       -1.44139
H         -4.01399       -2.21264       -1.38353
S         -1.69457       -2.46550       -0.87515
O          3.92910       -3.27275       -0.56809
H          3.15365       -3.33441        0.01850
H          3.95971       -2.30339       -0.74715
H         -3.98058       -2.15872        1.12052
H         -4.82320       -0.72417        0.46713
H          3.31362        2.11888        0.94590
H          4.10733        3.35997       -0.04678
H         -0.93633        3.75941       -0.50670
H         -2.18721        3.09422       -1.59272
C          2.91199       -1.57889        2.40483
H          2.53574       -0.67493        2.89661
H          3.53996       -2.12699        3.11937
H          3.52749       -1.29037        1.54849
S          1.53383       -2.67231        1.87673
35
Thiolate-based TS 1 ->2 (C96 only)
Hg         1.14364        0.23190        1.53719
C         -1.30784        2.84079       -0.97848
H         -0.27527        2.70493       -1.31617
C         -1.66868        1.78310        0.08440
H         -1.56933        0.77664       -0.32629
H         -2.71101        1.90279        0.39923
S         -0.64467        1.93098        1.60886
C          3.92014        2.27964        0.04749
H          4.96162        1.93587        0.07511
C          3.19786        1.71225       -1.18021
H          2.17141        2.09770       -1.20692
H          3.71372        2.02893       -2.09396
C          3.16150        0.17825       -1.14600
O          4.01148       -0.43835       -1.81890
O          2.27420       -0.37384       -0.41038
C         -3.85031       -1.23890        0.53771
H         -3.03625       -0.94060        1.20825
C         -3.29752       -1.56736       -0.85483
H         -2.85596       -0.65121       -1.27852
H         -4.15690       -1.80691       -1.50810
S         -2.09004       -2.93420       -0.85774
O          3.60266       -3.10632       -0.95674
H          2.67412       -2.98818       -0.70771
H          3.80959       -2.20627       -1.29998
H         -4.31761       -2.13217        0.97131
H         -4.60208       -0.42590        0.51431
H          3.43734        1.95798        0.97742
H          3.92199        3.37796        0.03885
H         -1.40107        3.85412       -0.56914
H         -1.97123        2.75095       -1.85122
C          4.04139       -1.45644        2.24378
H          3.74173       -1.99793        1.34319
H          4.60295       -2.13647        2.89539
H          4.70224       -0.63476        1.94997
S          2.60932       -0.83971        3.21351
35
Thiolate-based Int2 (C96 only)
Hg         1.13581        0.68878        1.82456
C         -1.30783        2.84079       -0.97848
H         -0.23180        2.82697       -1.18203
C         -1.66868        1.78310        0.08440
H         -1.42132        0.78221       -0.27199
H         -2.74472        1.79139        0.28217
S         -0.85072        2.10049        1.70784
C          3.92013        2.27964        0.04749
H          4.89929        1.80374        0.17902
C          3.19787        1.71226       -1.18022
H          2.24646        2.23991       -1.32052
H          3.81146        1.85383       -2.07617
C          2.92093        0.20980       -1.00599
O          3.65737       -0.58968       -1.61550
O          1.96110       -0.12578       -0.22673
C         -3.85031       -1.23890        0.53770
H         -3.05911       -0.95057        1.25321
C         -3.29752       -1.56736       -0.85482
H         -2.74299       -0.69376       -1.23065
H         -2.55377       -2.37488       -0.74779
S         -4.60365       -2.04846       -2.05169
O          3.00655       -2.99674       -0.33205
H          2.13597       -2.66418       -0.07005
H          3.32455       -2.22382       -0.85658
H         -4.38418       -2.11001        0.93881
H         -4.57731       -0.41916        0.47149
H          3.34531        2.11162        0.96514
H          4.07598        3.36273       -0.04650
H         -1.57528        3.84664       -0.63302
H         -1.84394        2.63436       -1.91466
C          4.04880       -1.02298        2.36938
H          3.64549       -1.70459        1.61536
H          4.70420       -1.58610        3.04426
H          4.64660       -0.25741        1.86640
S          2.74371       -0.26397        3.41285
41
Thiolate-based Int2 (C96 only) + CH3SH
Hg         1.13019        0.62552        1.79971
C         -1.30783        2.84079       -0.97848
H         -0.23580        2.81193       -1.19948
C         -1.66868        1.78310        0.08440
H         -1.43164        0.78070       -0.27377
H         -2.74138        1.80143        0.29695
S         -0.81676        2.09917        1.69215
C          3.92013        2.27964        0.04749
H          4.88306        1.77690        0.19690
C          3.19786        1.71225       -1.18022
H          2.24722        2.24007       -1.32304
H          3.81450        1.85373       -2.07416
C          2.92127        0.20978       -1.01248
O          3.68050       -0.58807       -1.59447
O          1.93384       -0.12886       -0.26850
C         -3.85031       -1.23890        0.53770
H         -3.04852       -1.13031        1.29219
C         -3.29752       -1.56736       -0.85483
H         -2.56851       -0.79407       -1.14105
H         -2.72426       -2.50752       -0.78305
S         -4.61057       -1.70822       -2.12675
O          2.91982       -3.03767       -0.46096
H          2.04258       -2.71595       -0.20883
H          3.26600       -2.23861       -0.92517
H         -4.53543       -2.03138        0.86444
H         -4.42578       -0.30553        0.50523
H          3.32981        2.14445        0.96090
H          4.10923        3.35566       -0.06297
H         -1.55802        3.84855       -0.62664
H         -1.86185        2.63967       -1.90477
C          3.97437       -1.18820        2.32111
H          3.56315       -1.81711        1.52667
H          4.59260       -1.80928        2.97981
H          4.61105       -0.42123        1.87067
S          2.67606       -0.43150        3.37493
C         -2.55151       -0.43363        4.75726
H         -3.05348       -0.70652        3.82618
H         -3.05493       -0.92792        5.59308
H         -1.51041       -0.76407        4.72188
S         -2.65967        1.36486        5.04898
H         -2.08785        1.73359        3.87110
40
Thiolate-based Int2 (C96 only)+ CH3S- TS
Hg         1.20095        1.06238        2.14454
C         -1.30783        2.84079       -0.97848
H         -0.22309        2.87390       -1.12775
C         -1.66867        1.78310        0.08439
H         -1.32073        0.79800       -0.23207
H         -2.75531        1.71501        0.19646
S         -0.99722        2.17657        1.75334
C          3.92013        2.27964        0.04749
H          4.83282        1.70566        0.25464
C          3.19786        1.71225       -1.18021
H          2.28541        2.29328       -1.37374
H          3.82968        1.74791       -2.07431
C          2.81548        0.24210       -0.89846
O          3.27442       -0.61865       -1.68166
O          2.10221        0.00150        0.13087
C         -3.85030       -1.23890        0.53771
H         -3.05843       -0.96636        1.25404
C         -3.29752       -1.56736       -0.85483
H         -2.72170       -0.70593       -1.22125
H         -2.57884       -2.39567       -0.75752
S         -4.61394       -2.00399       -2.07539
O          3.65430       -2.99205       -0.26329
H          3.05046       -2.80863        0.46986
H          3.49047       -2.20354       -0.83460
H         -4.39954       -2.10269        0.93469
H         -4.56411       -0.40688        0.47096
H          3.30810        2.23194        0.94807
H          4.21387        3.33030       -0.10244
H         -1.63796        3.83869       -0.66322
H         -1.78582        2.59627       -1.93835
C          3.96910        0.16187        3.93603
H          3.28469       -0.64389        4.24333
H          4.71022        0.33367        4.72772
H          4.49220       -0.12547        3.01724
S          3.03517        1.72301        3.70126
C          0.95292       -0.82551        6.39001
H         -0.10043       -0.51917        6.48577
H          1.54172        0.08954        6.23460
H          1.25421       -1.24920        7.36343
S          1.19175       -2.01260        5.01218
40
Thiolate-based Int3 (C96 only)
Hg         1.13703        0.48650        2.07892
C         -1.30784        2.84079       -0.97848
H         -0.23101        2.82001       -1.17570
C         -1.66866        1.78308        0.08441
H         -1.40853        0.78581       -0.27569
H         -2.74800        1.78638        0.27130
S         -0.80854        2.12456        1.68145
C          3.92014        2.27966        0.04750
H          4.91193        1.81837        0.15280
C          3.19787        1.71225       -1.18022
H          2.20025        2.16448       -1.25535
H          3.75199        1.92471       -2.10279
C          3.05535        0.18597       -1.01546
O          3.68848       -0.53400       -1.82919
O          2.35680       -0.22738       -0.04157
C         -3.85031       -1.23889        0.53770
H         -3.06936       -0.86908        1.22105
C         -3.29752       -1.56736       -0.85483
H         -2.82900       -0.66629       -1.27369
H         -2.49439       -2.31092       -0.74586
S         -4.59711       -2.19254       -2.01470
O          3.95597       -2.95019       -0.46702
H          3.28258       -2.71771        0.18962
H          3.90420       -2.14386       -1.03781
H         -4.30265       -2.13899        0.97518
H         -4.64268       -0.48254        0.45912
H          3.36532        2.08419        0.96868
H          4.06458        3.36819       -0.03143
H         -1.56450        3.84831       -0.62646
H         -1.84370        2.64882       -1.92161
C          0.64192       -1.49877        4.73470
H         -0.41838       -1.22357        4.79996
H          0.80611       -2.37399        5.37934
H          1.23814       -0.66304        5.11892
S          1.12071       -1.91506        3.01252
C          4.11892        0.40621        3.85114
H          3.67177       -0.59395        3.82040
H          4.81603        0.48812        3.00804
H          4.69316        0.51031        4.78318
S          2.81762        1.69882        3.76499
35
Thiolate-based TS 1 to 2 (C159 only)
Hg         0.09220       -1.37394        0.37079
C         -1.30784        2.84078       -0.97848
H         -0.22024        2.95450       -1.03074
C         -1.66867        1.78309        0.08439
H         -1.25078        0.83234       -0.27349
H         -2.76382        1.65838        0.07232
S         -1.09793        2.13921        1.78423
C          3.92014        2.27965        0.04749
H          4.71755        1.59620        0.35688
C          3.19787        1.71225       -1.18022
H          2.36316        2.35640       -1.47195
H          3.89993        1.64070       -2.02303
C          2.66984        0.28733       -0.87057
O          1.40670        0.13395       -0.91752
O          3.53543       -0.57033       -0.58895
C         -3.85031       -1.23890        0.53771
H         -3.15059       -0.61047        1.09944
C         -3.29752       -1.56736       -0.85483
H         -3.14662       -0.63462       -1.41009
H         -4.02655       -2.16761       -1.41655
S         -1.74398       -2.55603       -0.90523
O          2.92686       -3.22327        0.06073
H          2.54280       -3.03946        0.93790
H          3.13140       -2.30868       -0.25046
H         -4.01973       -2.15760        1.11268
H         -4.80320       -0.69430        0.45358
H          3.21688        2.39108        0.87987
H          4.36011        3.26550       -0.16051
H         -1.73738        3.81571       -0.70849
H         -1.68024        2.55436       -1.97777
C          1.92845       -0.16911        2.89883
H          1.20529        0.63939        2.73628
H          2.27449       -0.15285        3.93993
H          2.78710       -0.03792        2.23420
S          1.12046       -1.78913        2.59695
35
Thiolate-based Int2 (C159 only)
Hg        -0.07866       -1.33100        0.48332
C         -1.30784        2.84079       -0.97848
H         -0.69941        2.40709       -1.78889
C         -1.66867        1.78310        0.08440
H         -0.72538        1.35128        0.44775
H         -2.21612        0.97637       -0.42186
S         -2.65169        2.44731        1.48214
C          3.92014        2.27964        0.04749
H          4.70494        1.58702        0.37061
C          3.19786        1.71226       -1.18022
H          2.38319        2.37487       -1.48793
H          3.91083        1.61366       -2.00995
C          2.62603        0.31251       -0.85487
O          1.37102        0.24906       -0.70767
O          3.46293       -0.61745       -0.73192
C         -3.85031       -1.23890        0.53770
H         -3.23542       -0.49785        1.06196
C         -3.29752       -1.56736       -0.85483
H         -3.18213       -0.64244       -1.42979
H         -4.01538       -2.19694       -1.39982
S         -1.72342       -2.52529       -0.94088
O          2.31061       -2.72912        0.52073
H          2.26501       -2.33449        1.41075
H          2.74147       -2.00161       -0.01312
H         -3.91167       -2.14630        1.15182
H         -4.85530       -0.80327        0.44583
H          3.21802        2.41170        0.87822
H          4.38020        3.25555       -0.16265
H         -0.74362        3.65889       -0.51382
H         -2.22244        3.27336       -1.40570
C          0.64202        0.83286        2.98814
H         -0.35155        1.26604        2.81398
H          0.97537        1.09058        4.00094
H          1.34755        1.25601        2.26779
S          0.59987       -0.99931        2.86264
41
Thiolate-based Int2 (C159 only) + CH3SH close to Asp
Hg         0.32757       -1.97219       -1.92661
C         -1.33441        2.82554       -1.00046
H         -0.57644        2.46128       -1.71571
C         -1.63320        1.79507        0.08931
H         -1.96009        0.86535       -0.40050
H         -0.68978        1.54741        0.59733
S         -2.88993        2.36508        1.30200
C          3.94847        2.24939        0.04638
H          4.82690        1.61811        0.21711
C          3.16064        1.74578       -1.16205
H          2.26114        2.34825       -1.31840
H          3.78096        1.83959       -2.06565
C          2.73440        0.27163       -1.08109
O          1.52993        0.02809       -1.35991
O          3.63178       -0.57279       -0.78138
C         -3.72341       -1.45493        0.42437
H         -3.10467       -0.74889        0.98653
C         -3.08399       -1.82438       -0.90864
H         -2.81127       -0.91783       -1.45407
H         -3.77964       -2.39722       -1.53564
S         -1.57956       -2.88187       -0.64389
O          4.44751       -1.74837       -3.29496
H          3.55601       -1.82511       -3.69090
H          4.26039       -1.31519       -2.43668
H         -3.89789       -2.35022        1.03600
H         -4.68794       -0.95721        0.25458
H          3.33160        2.22277        0.95217
H          4.28282        3.28419       -0.10277
H         -0.97121        3.75821       -0.54845
H         -2.25163        3.07148       -1.55253
C          0.80921       -3.70485       -4.80478
H         -0.25694       -3.92308       -4.68528
H          1.38114       -4.44005       -4.22913
H          1.06957       -3.81947       -5.86367
S          1.19814       -1.98655       -4.29492
C          3.56990       -4.28776       -1.36971
H          4.41687       -4.68869       -0.80288
H          3.02836       -5.12045       -1.82837
H          3.93591       -3.61054       -2.14932
S          2.42205       -3.40034       -0.25566
H          2.99299       -2.13334       -0.39985
41
Thiolate-based Int2 (C159 only) + CH3SH  TS H+ to Asp
Hg         0.13079       -1.89590       -1.84951
C         -1.30784        2.84079       -0.97848
H         -0.69200        2.41605       -1.78982
C         -1.66866        1.78309        0.08440
H         -2.20155        0.96813       -0.42445
H         -0.73587        1.34857        0.46716
S         -2.68703        2.46160        1.45542
C          3.92013        2.27966        0.04749
H          4.74446        1.62374        0.34764
C          3.19787        1.71225       -1.18022
H          2.36556        2.36210       -1.46499
H          3.89720        1.66593       -2.02647
C          2.63526        0.30176       -0.99692
O          1.41023        0.12999       -1.13308
O          3.50410       -0.61713       -0.74230
C         -3.85031       -1.23891        0.53771
H         -3.13072       -0.66159        1.12506
C         -3.29752       -1.56735       -0.85482
H         -2.96088       -0.65546       -1.35125
H         -4.07134       -2.02606       -1.48445
S         -1.89921       -2.78308       -0.73641
O          4.26116       -1.35402       -3.48695
H          3.33442       -1.41505       -3.79894
H          4.15010       -1.09024       -2.55362
H         -4.10702       -2.15904        1.07833
H         -4.75209       -0.61828        0.44988
H          3.23098        2.37250        0.89440
H          4.32714        3.27537       -0.16754
H         -0.75480        3.66649       -0.51201
H         -2.22297        3.26701       -1.41092
C          0.55183       -3.15227       -4.97997
H         -0.51418       -3.38548       -4.88824
H          1.12633       -3.96777       -4.52784
H          0.80438       -3.10728       -6.04610
S          0.94774       -1.53024       -4.22102
C          3.24670       -4.06878       -1.71670
H          4.09582       -4.56668       -1.23511
H          2.63989       -4.82757       -2.22025
H          3.62200       -3.35372       -2.45545
S          2.22692       -3.22091       -0.45401
H          2.89190       -1.85181       -0.55107
41
Thiolate-based Int3' (C159 only)  H+ in  Asp
Hg         0.10097       -2.28746       -1.83667
C         -1.33141        2.88321       -0.98298
H         -0.78623        2.42293       -1.82607
C         -1.67304        1.86670        0.10745
H         -2.28145        1.07153       -0.34765
H         -0.74248        1.38566        0.43796
S         -2.56301        2.61621        1.53133
C          3.93260        2.24582        0.05392
H          4.75137        1.58355        0.35507
C          3.23125        1.71871       -1.19953
H          2.41281        2.38479       -1.48481
H          3.94114        1.66831       -2.03508
C          2.62581        0.33604       -1.03563
O          3.55224       -0.62056       -0.89569
O          1.42861        0.12512       -1.05101
C         -3.87698       -1.26000        0.51497
H         -3.13407       -0.75601        1.13938
C         -3.28874       -1.64493       -0.83774
H         -2.86151       -0.76504       -1.32376
H         -4.06440       -2.04991       -1.50095
S         -1.98134       -2.94679       -0.63882
O          3.84117       -1.05634       -3.96681
H          2.87693       -1.16742       -4.12351
H          3.89271       -1.00101       -2.99977
H         -4.24778       -2.14549        1.04802
H         -4.70976       -0.55560        0.38472
H          3.22797        2.32231        0.88899
H          4.34606        3.24416       -0.13099
H         -0.71390        3.68949       -0.56478
H         -2.24885        3.34754       -1.36887
C          3.12967       -4.08752       -2.32479
H          2.52735       -4.86209       -2.81200
H          4.07369       -4.54415       -2.00393
H          3.35560       -3.29971       -3.05001
S          2.26033       -3.42963       -0.84711
C          0.30997       -3.03874       -5.14343
H          1.02944       -3.79968       -4.82239
H          0.47342       -2.84418       -6.21005
H         -0.70161       -3.44022       -5.01886
S          0.52025       -1.46511       -4.22500
H          3.08920       -1.53165       -0.80699
40
Thiolate-based Int2 (C159 only)+ CH3S-
Hg         0.41602       -1.95648       -1.62508
C         -1.30784        2.84079       -0.97848
H         -0.75504        2.39895       -1.82358
C         -1.66867        1.78310        0.08440
H         -2.27721        1.00968       -0.39822
H         -0.74559        1.29248        0.41860
S         -2.57767        2.50823        1.51936
C          3.92013        2.27965        0.04750
H          4.61609        1.53763        0.44995
C          3.19786        1.71225       -1.18022
H          2.45580        2.41731       -1.56931
H          3.91574        1.52818       -1.99267
C          2.48366        0.36095       -0.90744
O          1.52947        0.09452       -1.70983
O          2.90782       -0.34672        0.02985
C         -3.85031       -1.23889        0.53770
H         -3.14623       -0.63131        1.11403
C         -3.29751       -1.56736       -0.85483
H         -3.00657       -0.64916       -1.37065
H         -4.06867       -2.05325       -1.46803
S         -1.86205       -2.74060       -0.81265
O          4.94332       -2.08751       -0.96381
H          4.27043       -2.68363       -1.35002
H          4.35932       -1.41954       -0.55164
H         -4.06644       -2.16193        1.09317
H         -4.77897       -0.65565        0.45149
H          3.20208        2.52086        0.83945
H          4.47607        3.19536       -0.20280
H         -0.69148        3.62934       -0.52677
H         -2.22144        3.31842       -1.35779
C          2.31219       -3.81196        0.42928
H          1.36703       -4.04045        0.93429
H          3.05990       -4.55642        0.73244
H          2.65505       -2.82184        0.74229
S          2.12269       -3.87735       -1.39825
C          1.20555       -0.78865       -6.37013
H          1.30327       -0.74388       -7.46914
H          0.87804        0.20818       -6.03734
H          2.21755       -0.94232       -5.96596
S          0.04946       -2.10240       -5.82089
40
Thiolate-based Int3 (C159 only)
Hg         0.43938       -2.21961       -1.85151
C         -1.30783        2.84079       -0.97848
H         -0.84228        2.38825       -1.87310
C         -1.66867        1.78310        0.08439
H         -2.36062        1.06502       -0.37589
H         -0.75993        1.22026        0.33874
S         -2.42949        2.54610        1.57375
C          3.92012        2.27964        0.04748
H          4.76120        1.61786        0.28856
C          3.19786        1.71225       -1.18021
H          2.27086        2.26100       -1.38038
H          3.85071        1.80985       -2.06363
C          2.86707        0.18913       -1.04021
O          1.69476       -0.14405       -1.35800
O          3.82517       -0.53106       -0.65956
C         -3.85029       -1.23890        0.53770
H         -3.11184       -0.68849        1.13074
C         -3.29753       -1.56736       -0.85482
H         -2.95101       -0.64753       -1.33810
H         -4.09787       -1.98929       -1.48503
S         -1.92148       -2.79639       -0.77092
O          4.18186       -2.55732       -2.52018
H          3.53240       -3.20632       -2.13486
H          4.06691       -1.81990       -1.85141
H         -4.11597       -2.16654        1.06687
H         -4.74799       -0.60118        0.46492
H          3.24328        2.30038        0.91234
H          4.29335        3.30273       -0.12042
H         -0.61084        3.57472       -0.54824
H         -2.21416        3.38838       -1.28041
C          2.50023       -3.23826        0.73240
H          1.66979       -2.96975        1.39848
H          3.19536       -3.88900        1.28687
H          3.02315       -2.32291        0.42928
S          1.87779       -4.12874       -0.74208
C          2.16729       -1.17192       -4.63171
H          2.43255       -1.22208       -5.70081
H          2.14391       -0.11679       -4.32884
H          2.93666       -1.68440       -4.03727
S          0.51958       -1.94042       -4.39659
13
H3O+ + 3 H2O
O         -3.19522        1.32715       -1.13322
H         -3.46415        1.75582       -1.95936
H         -4.01390        1.01898       -0.71756
O          0.67344        0.76047        0.30365
H          0.38782        1.51056        0.84978
H          1.55000        1.01868       -0.15192
O          2.91214        1.51052       -0.72500
H          3.08166        1.55061       -1.67741
H          3.72216        1.16659       -0.32006
O         -1.00678       -0.07197       -1.20990
H         -0.16974        0.37624       -0.42645
H         -1.89657        0.41290       -1.19448
H         -1.16559       -1.01965       -1.07567
30
Bare active site (protonated  Cys159 unprotonated Cys96 )
C         -1.30829        2.84111       -0.97863
H         -0.45753        2.52972       -1.60959
C         -1.66899        1.78327        0.08452
H         -1.87841        0.83537       -0.42622
H         -0.78520        1.59852        0.71075
S         -3.10301        2.32479        1.11039
C          3.92050        2.27955        0.04766
H          4.83469        1.71172        0.26508
C          3.19825        1.71215       -1.18039
H          2.33327        2.34579       -1.42211
H          3.84433        1.73403       -2.06903
C          2.64697        0.26662       -1.01743
O          2.32592       -0.30116       -2.09863
O          2.53665       -0.17585        0.15399
C         -3.85037       -1.23903        0.53791
H         -3.04957       -1.27626        1.28180
C         -3.29743       -1.56752       -0.85500
H         -2.65030       -0.76098       -1.20325
H         -4.11225       -1.66150       -1.58316
S         -2.32146       -3.13202       -0.97636
O          0.84145       -2.23798       -0.81045
H          1.22279       -1.69606       -0.08747
H          1.24055       -1.70385       -1.54184
H         -4.62799       -1.95818        0.83168
H         -4.23475       -0.20988        0.56508
H          3.27247        2.18849        0.92405
H          4.19772        3.33581       -0.08793
H         -1.05562        3.78934       -0.48778
H         -2.17539        3.03166       -1.62424
H         -1.05279       -2.60961       -0.84154
31
Bare active site (both Cys are protonated)
C         -1.30830        2.84110       -0.97862
H         -0.69379        2.35244       -1.74180
C         -1.66900        1.78327        0.08451
H         -2.31182        1.01604       -0.34628
H         -0.75294        1.31697        0.45660
S         -2.57153        2.59473        1.46979
C          3.92050        2.27955        0.04766
H          4.17242        1.47409        0.74423
C          3.19826        1.71214       -1.18039
H          2.92331        2.51265       -1.87965
H          3.87457        1.05335       -1.74448
C          1.92586        0.88670       -0.88475
O          1.23983        0.58680       -1.90375
O          1.70315        0.56145        0.31209
C         -3.85037       -1.23903        0.53791
H         -3.03891       -1.21892        1.27259
C         -3.29743       -1.56752       -0.85499
H         -2.55498       -0.83080       -1.16946
H         -4.10517       -1.56851       -1.59521
S         -2.46520       -3.19997       -0.93943
O          0.14673       -1.51810       -0.62456
H          0.56392       -1.00057        0.09743
H          0.36975       -0.88458       -1.35311
H         -4.57348       -1.99792        0.85711
H         -4.34826       -0.25966        0.54408
H          3.27451        2.97815        0.59118
H          4.84172        2.80892       -0.23311
H         -0.71889        3.65054       -0.53470
H         -2.20321        3.27310       -1.44226
H         -1.21545       -2.65923       -0.72353
H         -2.60894        1.53189        2.29837
11
Hg(SCH3)2
Hg         0.11276        1.66437       -0.01028
C          1.07478        3.00239       -2.89361
H          0.02406        3.03384       -3.19119
H          1.50588        2.03291       -3.15357
H          1.61232        3.77878       -3.44550
S          1.29913        3.40124       -1.11428
C         -2.69789        0.59734        1.39667
H         -3.20340        0.79285        0.44811
H         -2.69061        1.50332        2.00703
H         -3.25632       -0.17579        1.93211
S         -1.00791       -0.07985        1.14993
5
Methanethiolate
C         -1.41970        1.96256       -0.30468
H         -0.95734        2.50766       -1.14644
H         -1.97001        1.11656       -0.75292
H         -2.18579        2.63867        0.11420
S         -0.19440        1.42445        0.94484
6
Methanethiol
C         -0.81355        1.94382       -0.27881
H         -0.58126        2.64928       -1.08033
H         -1.01003        0.95294       -0.69557
H         -1.71372        2.28810        0.23617
S          0.50778        1.89445        0.97654
H          1.48907        1.45778        0.16235
